# Supplementary material for: Non‐differential gut microbes contribute to hypertension and its severity through co‐abundances: A multi‐regional prospective cohort study
Source: Imeta. 2025 Jan 10;4(1):e268. doi: 10.1002/imt2.268 (PMC11865328; doi:10.1002/imt2.268)
Supplement: Supplementary file 2 — Table S1. Microbial co‐abundances in hypertension. Table S2. Microbial genus involved in the hypertensive co‐abundance network. Table S3. Microbial co‐abundances in non‐hypertension. Table S4. 581 microbial co‐abundances show differences in hypertension. Table S5. Summary of phenotypes between the non‐hypertension and hypertension groups. Table S6. Replication of microbial co‐abundances identified in hypertension at p < 0.05. Table S7. Replication of microbial co‐abundances identified in hypertension with heterogeneity test. Table S8. Replication of hypertension‐related co‐abundances. Table S9. Differential abundance of genus involved in hypertension‐related co‐abundances. Table S10. Microbial co‐abundances from four hypertension grades. Table S11. Hypertension‐related differential co‐abundances show differences among hypertension grades. Table S12. 21 hypertension severity‐related microbial co‐abundances. Table S13. Differential pathway abundance between hypertension and non‐hypertension. Table S14. Pathway abundance associated with hypertension grades. Table S15. Metabolic categories of hypertension severity‐related microbial pathways. Table S16. Pathway variance estimated by genus involved in co‐abundances with and without interaction term among different hypertension grades. Table S17. Extra pathway variances estimated with interaction term associated with hypertension grades. [file IMT2-4-e268-s001.xlsx]

## Sheet: Legends
Table Legends
Table S1. Microbial co-abundances in hypertension
Table S2. Microbial genus involved in the hypertensive co-abundance network
Table S3. Microbial co-abundances in non-hypertension
Table S4. 581 microbial co-abundances show differences in hypertension
Table S5. Summary of phenotypes between the non-hypertension and hypertension groups
Table S6. Replication of microbial co-abundances identified in hypertension at P<0.05
Table S7. Replication of microbial co-abundances identified in hypertension with heterogeneity test
Table S8. Replication of hypertension-related co-abundances
Table S9. Differential abundance of genus involved in hypertension-related co-abundances
Table S10. Microbial co-abundances from four hypertension grades
Table S11. Hypertension-related differential co-abundances show differences among hypertension grades
Table S12. 21 hypertension severity-related microbial co-abundances
Table S13. Differential pathway abundance between hypertension and non-hypertension
Table S14. Pathway abundance associated with hypertension grades
Table S15. Metabolic categories of hypertension severity-related microbial pathways
Table S16. Pathway variance estimated by genus involved in co-abundances with and without interaction term among different hypertension grades
Table S17. Extra pathway variances estimated with interaction term associated with hypertension grades

## Sheet: Table S1
Table S1. Microbial co-abundances in hypertension. Employing CCLasso method and random Meta-analysis, we identified 10,454 significant microbial co-abundances (FDR of random meta-analysis <0.05) across 188 genera in 2355 individuals with hypertension.
name	genus_1	genus_2	cor_random_meta	p_random_meta	fdr_random_meta
genus.Eubacteriumcoprostanoligenesgroup.id.11375--genus.Clostridiuminnocuumgroup.id.14397	genus.Eubacteriumcoprostanoligenesgroup.id.11375	genus.Clostridiuminnocuumgroup.id.14397	-0.296223	1.28e-42	7.03e-41
genus.Eubacteriumeligensgroup.id.14372--genus.Clostridiuminnocuumgroup.id.14397	genus.Eubacteriumeligensgroup.id.14372	genus.Clostridiuminnocuumgroup.id.14397	-0.140528	1.68e-11	1.19e-10
genus.Eubacteriumfissicatenagroup.id.14373--genus.Clostridiuminnocuumgroup.id.14397	genus.Eubacteriumfissicatenagroup.id.14373	genus.Clostridiuminnocuumgroup.id.14397	0.186976	8.57e-13	7.04e-12
genus.Eubacteriumhalliigroup.id.11338--genus.Clostridiuminnocuumgroup.id.14397	genus.Eubacteriumhalliigroup.id.11338	genus.Clostridiuminnocuumgroup.id.14397	-0.0950894	4.5e-06	1.54e-05
genus.Eubacteriumnodatumgroup.id.11297--genus.Clostridiuminnocuumgroup.id.14397	genus.Eubacteriumnodatumgroup.id.11297	genus.Clostridiuminnocuumgroup.id.14397	0.0828098	0.00545248	0.0108409
genus.Eubacteriumrectalegroup.id.14374--genus.Clostridiuminnocuumgroup.id.14397	genus.Eubacteriumrectalegroup.id.14374	genus.Clostridiuminnocuumgroup.id.14397	-0.280068	1.48e-43	8.53e-42
genus.Eubacteriumruminantiumgroup.id.11340--genus.Clostridiuminnocuumgroup.id.14397	genus.Eubacteriumruminantiumgroup.id.11340	genus.Clostridiuminnocuumgroup.id.14397	-0.195022	2.08e-21	3.67e-20
genus.Eubacteriumventriosumgroup.id.11341--genus.Clostridiuminnocuumgroup.id.14397	genus.Eubacteriumventriosumgroup.id.11341	genus.Clostridiuminnocuumgroup.id.14397	-0.0932137	0.000236506	0.000611368
genus.Eubacteriumxylanophilumgroup.id.14375--genus.Clostridiuminnocuumgroup.id.14397	genus.Eubacteriumxylanophilumgroup.id.14375	genus.Clostridiuminnocuumgroup.id.14397	-0.144399	2.68e-12	2.08e-11
genus.Ruminococcusgauvreauiigroup.id.11342--genus.Clostridiuminnocuumgroup.id.14397	genus.Ruminococcusgauvreauiigroup.id.11342	genus.Clostridiuminnocuumgroup.id.14397	-0.0888697	1.82e-05	5.68e-05
genus.Ruminococcusgnavusgroup.id.14376--genus.Clostridiuminnocuumgroup.id.14397	genus.Ruminococcusgnavusgroup.id.14376	genus.Clostridiuminnocuumgroup.id.14397	0.41975	1.09e-102	3.68e-100
genus.Abiotrophia.id.1803--genus.Clostridiuminnocuumgroup.id.14397	genus.Abiotrophia.id.1803	genus.Clostridiuminnocuumgroup.id.14397	0.143371	3.94e-12	3e-11
genus.Acinetobacter.id.3711--genus.Clostridiuminnocuumgroup.id.14397	genus.Acinetobacter.id.3711	genus.Clostridiuminnocuumgroup.id.14397	0.104908	4.1e-07	1.65e-06
genus.Actinomyces.id.423--genus.Clostridiuminnocuumgroup.id.14397	genus.Actinomyces.id.423	genus.Clostridiuminnocuumgroup.id.14397	0.104785	5.11e-05	0.000147833
genus.Adlercreutzia.id.812--genus.Clostridiuminnocuumgroup.id.14397	genus.Adlercreutzia.id.812	genus.Clostridiuminnocuumgroup.id.14397	-0.0732004	0.00669209	0.0130908
genus.Aliihoeflea.id.2512--genus.Clostridiuminnocuumgroup.id.14397	genus.Aliihoeflea.id.2512	genus.Clostridiuminnocuumgroup.id.14397	0.0863447	3.16e-05	9.44e-05
genus.Alistipes.id.968--genus.Clostridiuminnocuumgroup.id.14397	genus.Alistipes.id.968	genus.Clostridiuminnocuumgroup.id.14397	-0.175627	1.27e-11	9.15e-11
genus.Allisonella.id.2174--genus.Clostridiuminnocuumgroup.id.14397	genus.Allisonella.id.2174	genus.Clostridiuminnocuumgroup.id.14397	-0.0642758	0.00196464	0.00427439
genus.Alloprevotella.id.961--genus.Clostridiuminnocuumgroup.id.14397	genus.Alloprevotella.id.961	genus.Clostridiuminnocuumgroup.id.14397	-0.104976	4.03e-07	1.62e-06
genus.Anaerostipes.id.1991--genus.Clostridiuminnocuumgroup.id.14397	genus.Anaerostipes.id.1991	genus.Clostridiuminnocuumgroup.id.14397	0.0474452	0.0223992	0.0388795
genus.Anaerotruncus.id.2054--genus.Clostridiuminnocuumgroup.id.14397	genus.Anaerotruncus.id.2054	genus.Clostridiuminnocuumgroup.id.14397	-0.121913	3.8e-09	2.01e-08
genus.Atopobium.id.814--genus.Clostridiuminnocuumgroup.id.14397	genus.Atopobium.id.814	genus.Clostridiuminnocuumgroup.id.14397	0.0562559	0.00676064	0.0132146
genus.Bacteroides.id.918--genus.Clostridiuminnocuumgroup.id.14397	genus.Bacteroides.id.918	genus.Clostridiuminnocuumgroup.id.14397	0.199438	2.3e-15	2.44e-14
genus.Barnesiella.id.944--genus.Clostridiuminnocuumgroup.id.14397	genus.Barnesiella.id.944	genus.Clostridiuminnocuumgroup.id.14397	-0.108038	1.83e-07	7.75e-07
genus.Bifidobacterium.id.436--genus.Clostridiuminnocuumgroup.id.14397	genus.Bifidobacterium.id.436	genus.Clostridiuminnocuumgroup.id.14397	0.0859607	3.41e-05	0.000101303
genus.Bilophila.id.3170--genus.Clostridiuminnocuumgroup.id.14397	genus.Bilophila.id.3170	genus.Clostridiuminnocuumgroup.id.14397	0.116812	7.69e-06	2.55e-05
genus.Blastomonas.id.2845--genus.Clostridiuminnocuumgroup.id.14397	genus.Blastomonas.id.2845	genus.Clostridiuminnocuumgroup.id.14397	0.0777717	0.000178401	0.000470578
genus.Blautia.id.1992--genus.Clostridiuminnocuumgroup.id.14397	genus.Blautia.id.1992	genus.Clostridiuminnocuumgroup.id.14397	0.104716	6.09e-07	2.39e-06
genus.Brachybacterium.id.535--genus.Clostridiuminnocuumgroup.id.14397	genus.Brachybacterium.id.535	genus.Clostridiuminnocuumgroup.id.14397	0.0637471	0.00214062	0.00462428
genus.Bradyrhizobium.id.2448--genus.Clostridiuminnocuumgroup.id.14397	genus.Bradyrhizobium.id.2448	genus.Clostridiuminnocuumgroup.id.14397	0.101774	3.97e-05	0.000116912
genus.Brevibacterium.id.522--genus.Clostridiuminnocuumgroup.id.14397	genus.Brevibacterium.id.522	genus.Clostridiuminnocuumgroup.id.14397	0.0501603	0.0230729	0.0398914
genus.Brevundimonas.id.2390--genus.Clostridiuminnocuumgroup.id.14397	genus.Brevundimonas.id.2390	genus.Clostridiuminnocuumgroup.id.14397	0.0682619	0.00345201	0.00713217
genus.Brochothrix.id.1738--genus.Clostridiuminnocuumgroup.id.14397	genus.Brochothrix.id.1738	genus.Clostridiuminnocuumgroup.id.14397	0.119225	1.68e-06	6.18e-06
genus.Brucella.id.2457--genus.Clostridiuminnocuumgroup.id.14397	genus.Brucella.id.2457	genus.Clostridiuminnocuumgroup.id.14397	0.0907679	6.98e-05	0.000197353
genus.Butyricimonas.id.945--genus.Clostridiuminnocuumgroup.id.14397	genus.Butyricimonas.id.945	genus.Clostridiuminnocuumgroup.id.14397	-0.086257	3.2e-05	9.55e-05
genus.CandidatusStoquefichus.id.11379--genus.Clostridiuminnocuumgroup.id.14397	genus.CandidatusStoquefichus.id.11379	genus.Clostridiuminnocuumgroup.id.14397	0.116738	2.12e-06	7.68e-06
genus.Catabacter.id.11282--genus.Clostridiuminnocuumgroup.id.14397	genus.Catabacter.id.11282	genus.Clostridiuminnocuumgroup.id.14397	0.100109	2.61e-05	7.9e-05
genus.Catenibacterium.id.2153--genus.Clostridiuminnocuumgroup.id.14397	genus.Catenibacterium.id.2153	genus.Clostridiuminnocuumgroup.id.14397	-0.0845008	4.63e-05	0.000134835
genus.ChristensenellaceaeR-7group.id.11283--genus.Clostridiuminnocuumgroup.id.14397	genus.ChristensenellaceaeR-7group.id.11283	genus.Clostridiuminnocuumgroup.id.14397	-0.297636	1.59e-42	8.68e-41
genus.Chryseobacterium.id.1126--genus.Clostridiuminnocuumgroup.id.14397	genus.Chryseobacterium.id.1126	genus.Clostridiuminnocuumgroup.id.14397	0.0762539	0.000935043	0.00216522
genus.Collinsella.id.815--genus.Clostridiuminnocuumgroup.id.14397	genus.Collinsella.id.815	genus.Clostridiuminnocuumgroup.id.14397	-0.150342	1.03e-05	3.36e-05
genus.Comamonas.id.2925--genus.Clostridiuminnocuumgroup.id.14397	genus.Comamonas.id.2925	genus.Clostridiuminnocuumgroup.id.14397	0.0772308	0.00156935	0.00348397
genus.Coprobacillus.id.2154--genus.Clostridiuminnocuumgroup.id.14397	genus.Coprobacillus.id.2154	genus.Clostridiuminnocuumgroup.id.14397	0.147969	7.55e-13	6.25e-12
genus.Coprococcus1.id.11301--genus.Clostridiuminnocuumgroup.id.14397	genus.Coprococcus1.id.11301	genus.Clostridiuminnocuumgroup.id.14397	-0.127093	6.5e-09	3.33e-08
genus.Coprococcus2.id.11302--genus.Clostridiuminnocuumgroup.id.14397	genus.Coprococcus2.id.11302	genus.Clostridiuminnocuumgroup.id.14397	-0.283976	8.45e-45	5.07e-43
genus.Coprococcus3.id.11303--genus.Clostridiuminnocuumgroup.id.14397	genus.Coprococcus3.id.11303	genus.Clostridiuminnocuumgroup.id.14397	-0.200424	1.05e-14	1.05e-13
genus.Corynebacterium.id.449--genus.Clostridiuminnocuumgroup.id.14397	genus.Corynebacterium.id.449	genus.Clostridiuminnocuumgroup.id.14397	0.0794311	0.00148564	0.00331571
genus.Delftia.id.2927--genus.Clostridiuminnocuumgroup.id.14397	genus.Delftia.id.2927	genus.Clostridiuminnocuumgroup.id.14397	0.0631993	0.00233812	0.00500785
genus.Desulfovibrio.id.3173--genus.Clostridiuminnocuumgroup.id.14397	genus.Desulfovibrio.id.3173	genus.Clostridiuminnocuumgroup.id.14397	-0.078551	0.00160722	0.0035604
genus.Dielma.id.11380--genus.Clostridiuminnocuumgroup.id.14397	genus.Dielma.id.11380	genus.Clostridiuminnocuumgroup.id.14397	0.163546	4.12e-09	2.17e-08
genus.Dorea.id.1997--genus.Clostridiuminnocuumgroup.id.14397	genus.Dorea.id.1997	genus.Clostridiuminnocuumgroup.id.14397	-0.253061	1.95e-17	2.48e-16
genus.Eggerthella.id.819--genus.Clostridiuminnocuumgroup.id.14397	genus.Eggerthella.id.819	genus.Clostridiuminnocuumgroup.id.14397	0.31682	9.85e-43	5.48e-41
genus.Eisenbergiella.id.11304--genus.Clostridiuminnocuumgroup.id.14397	genus.Eisenbergiella.id.11304	genus.Clostridiuminnocuumgroup.id.14397	0.244505	5.26e-19	7.71e-18
genus.Enhydrobacter.id.3713--genus.Clostridiuminnocuumgroup.id.14397	genus.Enhydrobacter.id.3713	genus.Clostridiuminnocuumgroup.id.14397	0.0587033	0.00604419	0.0119175
genus.Enterococcus.id.1831--genus.Clostridiuminnocuumgroup.id.14397	genus.Enterococcus.id.1831	genus.Clostridiuminnocuumgroup.id.14397	0.0952637	4.32e-06	1.48e-05
genus.Erysipelatoclostridium.id.11381--genus.Clostridiuminnocuumgroup.id.14397	genus.Erysipelatoclostridium.id.11381	genus.Clostridiuminnocuumgroup.id.14397	0.44137	8.6e-56	7.52e-54
genus.ErysipelotrichaceaeUCG-003.id.11384--genus.Clostridiuminnocuumgroup.id.14397	genus.ErysipelotrichaceaeUCG-003.id.11384	genus.Clostridiuminnocuumgroup.id.14397	-0.187981	1.23e-18	1.73e-17
genus.Escherichia-Shigella.id.3504--genus.Clostridiuminnocuumgroup.id.14397	genus.Escherichia-Shigella.id.3504	genus.Clostridiuminnocuumgroup.id.14397	0.212559	3.03e-25	7.11e-24
genus.Eubacterium.id.1932--genus.Clostridiuminnocuumgroup.id.14397	genus.Eubacterium.id.1932	genus.Clostridiuminnocuumgroup.id.14397	0.228901	3.84e-16	4.39e-15
genus.Faecalibacterium.id.2057--genus.Clostridiuminnocuumgroup.id.14397	genus.Faecalibacterium.id.2057	genus.Clostridiuminnocuumgroup.id.14397	-0.241847	1.77e-32	6.26e-31
genus.Faecalitalea.id.11392--genus.Clostridiuminnocuumgroup.id.14397	genus.Faecalitalea.id.11392	genus.Clostridiuminnocuumgroup.id.14397	0.225684	1.12e-13	1.01e-12
genus.FamilyXIIIAD3011group.id.11293--genus.Clostridiuminnocuumgroup.id.14397	genus.FamilyXIIIAD3011group.id.11293	genus.Clostridiuminnocuumgroup.id.14397	-0.217185	4.62e-25	1.06e-23
genus.FamilyXIIIUCG-001.id.11294--genus.Clostridiuminnocuumgroup.id.14397	genus.FamilyXIIIUCG-001.id.11294	genus.Clostridiuminnocuumgroup.id.14397	-0.143352	3.86e-12	2.95e-11
genus.Flavobacterium.id.1142--genus.Clostridiuminnocuumgroup.id.14397	genus.Flavobacterium.id.1142	genus.Clostridiuminnocuumgroup.id.14397	0.0584142	0.00491496	0.00985908
genus.Flavonifractor.id.2059--genus.Clostridiuminnocuumgroup.id.14397	genus.Flavonifractor.id.2059	genus.Clostridiuminnocuumgroup.id.14397	0.35233	4.25e-29	1.23e-27
genus.Fusicatenibacter.id.11305--genus.Clostridiuminnocuumgroup.id.14397	genus.Fusicatenibacter.id.11305	genus.Clostridiuminnocuumgroup.id.14397	-0.0968226	1.44e-05	4.57e-05
genus.Fusobacterium.id.2210--genus.Clostridiuminnocuumgroup.id.14397	genus.Fusobacterium.id.2210	genus.Clostridiuminnocuumgroup.id.14397	0.211431	5.99e-17	7.37e-16
genus.Gemella.id.1733--genus.Clostridiuminnocuumgroup.id.14397	genus.Gemella.id.1733	genus.Clostridiuminnocuumgroup.id.14397	0.0800674	0.00182705	0.00399864
genus.Gordonibacter.id.821--genus.Clostridiuminnocuumgroup.id.14397	genus.Gordonibacter.id.821	genus.Clostridiuminnocuumgroup.id.14397	0.0660743	0.00345207	0.00713217
genus.Granulicatella.id.1821--genus.Clostridiuminnocuumgroup.id.14397	genus.Granulicatella.id.1821	genus.Clostridiuminnocuumgroup.id.14397	0.11296	7.5e-06	2.49e-05
genus.Halomonas.id.3616--genus.Clostridiuminnocuumgroup.id.14397	genus.Halomonas.id.3616	genus.Clostridiuminnocuumgroup.id.14397	0.0708278	0.000644687	0.0015416
genus.Herbaspirillum.id.2972--genus.Clostridiuminnocuumgroup.id.14397	genus.Herbaspirillum.id.2972	genus.Clostridiuminnocuumgroup.id.14397	0.0639052	0.019623	0.0345485
genus.Holdemanella.id.11393--genus.Clostridiuminnocuumgroup.id.14397	genus.Holdemanella.id.11393	genus.Clostridiuminnocuumgroup.id.14397	-0.233963	6.13e-29	1.77e-27
genus.Howardella.id.2000--genus.Clostridiuminnocuumgroup.id.14397	genus.Howardella.id.2000	genus.Clostridiuminnocuumgroup.id.14397	-0.0819052	7.88e-05	0.000221128
genus.Hungatella.id.11306--genus.Clostridiuminnocuumgroup.id.14397	genus.Hungatella.id.11306	genus.Clostridiuminnocuumgroup.id.14397	0.388401	1.62e-86	3.52e-84
genus.Hydrobacter.id.14314--genus.Clostridiuminnocuumgroup.id.14397	genus.Hydrobacter.id.14314	genus.Clostridiuminnocuumgroup.id.14397	0.0702794	0.00496827	0.00996148
genus.Idiomarina.id.3387--genus.Clostridiuminnocuumgroup.id.14397	genus.Idiomarina.id.3387	genus.Clostridiuminnocuumgroup.id.14397	0.0688053	0.000918616	0.00212942
genus.Intestinimonas.id.2062--genus.Clostridiuminnocuumgroup.id.14397	genus.Intestinimonas.id.2062	genus.Clostridiuminnocuumgroup.id.14397	-0.0659466	0.00149655	0.00333626
genus.Lachnoclostridium.id.11308--genus.Clostridiuminnocuumgroup.id.14397	genus.Lachnoclostridium.id.11308	genus.Clostridiuminnocuumgroup.id.14397	0.276796	1.41e-36	5.93e-35
genus.Lachnospira.id.2004--genus.Clostridiuminnocuumgroup.id.14397	genus.Lachnospira.id.2004	genus.Clostridiuminnocuumgroup.id.14397	-0.109195	1.35e-07	5.83e-07
genus.LachnospiraceaeFCS020group.id.11314--genus.Clostridiuminnocuumgroup.id.14397	genus.LachnospiraceaeFCS020group.id.11314	genus.Clostridiuminnocuumgroup.id.14397	-0.133225	3.4e-07	1.38e-06
genus.LachnospiraceaeNK4A136group.id.11319--genus.Clostridiuminnocuumgroup.id.14397	genus.LachnospiraceaeNK4A136group.id.11319	genus.Clostridiuminnocuumgroup.id.14397	-0.285373	3e-45	1.83e-43
genus.LachnospiraceaeUCG-001.id.11321--genus.Clostridiuminnocuumgroup.id.14397	genus.LachnospiraceaeUCG-001.id.11321	genus.Clostridiuminnocuumgroup.id.14397	-0.142586	5.04e-12	3.81e-11
genus.LachnospiraceaeUCG-003.id.11323--genus.Clostridiuminnocuumgroup.id.14397	genus.LachnospiraceaeUCG-003.id.11323	genus.Clostridiuminnocuumgroup.id.14397	-0.0723156	0.000493974	0.00120699
genus.Lelliottia.id.14638--genus.Clostridiuminnocuumgroup.id.14397	genus.Lelliottia.id.14638	genus.Clostridiuminnocuumgroup.id.14397	0.0874416	0.000119001	0.000323158
genus.Marvinbryantia.id.2005--genus.Clostridiuminnocuumgroup.id.14397	genus.Marvinbryantia.id.2005	genus.Clostridiuminnocuumgroup.id.14397	-0.133422	1.85e-08	8.89e-08
genus.Massilia.id.2975--genus.Clostridiuminnocuumgroup.id.14397	genus.Massilia.id.2975	genus.Clostridiuminnocuumgroup.id.14397	0.0599925	0.00386803	0.00791896
genus.Megasphaera.id.2185--genus.Clostridiuminnocuumgroup.id.14397	genus.Megasphaera.id.2185	genus.Clostridiuminnocuumgroup.id.14397	0.0658802	0.00150865	0.00336068
genus.Methanobrevibacter.id.123--genus.Clostridiuminnocuumgroup.id.14397	genus.Methanobrevibacter.id.123	genus.Clostridiuminnocuumgroup.id.14397	-0.0762906	0.000236698	0.000611684
genus.Methylobacterium.id.2497--genus.Clostridiuminnocuumgroup.id.14397	genus.Methylobacterium.id.2497	genus.Clostridiuminnocuumgroup.id.14397	0.0693914	0.000829795	0.0019379
genus.Nocardiopsis.id.777--genus.Clostridiuminnocuumgroup.id.14397	genus.Nocardiopsis.id.777	genus.Clostridiuminnocuumgroup.id.14397	0.098648	1.94e-06	7.07e-06
genus.Odoribacter.id.952--genus.Clostridiuminnocuumgroup.id.14397	genus.Odoribacter.id.952	genus.Clostridiuminnocuumgroup.id.14397	-0.113317	4.34e-05	0.000127063
genus.Paeniclostridium.id.14378--genus.Clostridiuminnocuumgroup.id.14397	genus.Paeniclostridium.id.14378	genus.Clostridiuminnocuumgroup.id.14397	0.0506768	0.0231436	0.0399976
genus.Parabacteroides.id.954--genus.Clostridiuminnocuumgroup.id.14397	genus.Parabacteroides.id.954	genus.Clostridiuminnocuumgroup.id.14397	0.0979025	1.6e-05	5.04e-05
genus.Paraprevotella.id.962--genus.Clostridiuminnocuumgroup.id.14397	genus.Paraprevotella.id.962	genus.Clostridiuminnocuumgroup.id.14397	-0.0915354	0.00340202	0.00704283
genus.Parvimonas.id.1945--genus.Clostridiuminnocuumgroup.id.14397	genus.Parvimonas.id.1945	genus.Clostridiuminnocuumgroup.id.14397	0.0844998	4.63e-05	0.000134835
genus.Pelagibacterium.id.2484--genus.Clostridiuminnocuumgroup.id.14397	genus.Pelagibacterium.id.2484	genus.Clostridiuminnocuumgroup.id.14397	0.100487	2.72e-06	9.66e-06
genus.Pelomonas.id.2945--genus.Clostridiuminnocuumgroup.id.14397	genus.Pelomonas.id.2945	genus.Clostridiuminnocuumgroup.id.14397	0.0540933	0.0228984	0.0396247
genus.Peptococcus.id.2037--genus.Clostridiuminnocuumgroup.id.14397	genus.Peptococcus.id.2037	genus.Clostridiuminnocuumgroup.id.14397	-0.11981	7.04e-09	3.59e-08
genus.Peptoniphilus.id.1946--genus.Clostridiuminnocuumgroup.id.14397	genus.Peptoniphilus.id.1946	genus.Clostridiuminnocuumgroup.id.14397	0.141288	2.7e-08	1.27e-07
genus.Phreatobacter.id.11439--genus.Clostridiuminnocuumgroup.id.14397	genus.Phreatobacter.id.11439	genus.Clostridiuminnocuumgroup.id.14397	0.0452179	0.029542	0.0497023
genus.Porphyromonas.id.956--genus.Clostridiuminnocuumgroup.id.14397	genus.Porphyromonas.id.956	genus.Clostridiuminnocuumgroup.id.14397	0.0473688	0.0226168	0.0392301
genus.Prauserella.id.754--genus.Clostridiuminnocuumgroup.id.14397	genus.Prauserella.id.754	genus.Clostridiuminnocuumgroup.id.14397	0.0807313	0.00461561	0.00931067
genus.Prevotella.id.963--genus.Clostridiuminnocuumgroup.id.14397	genus.Prevotella.id.963	genus.Clostridiuminnocuumgroup.id.14397	0.0636665	0.00333845	0.00692674
genus.Prevotella2.id.11180--genus.Clostridiuminnocuumgroup.id.14397	genus.Prevotella2.id.11180	genus.Clostridiuminnocuumgroup.id.14397	-0.120033	6.6e-09	3.37e-08
genus.Prevotella6.id.11181--genus.Clostridiuminnocuumgroup.id.14397	genus.Prevotella6.id.11181	genus.Clostridiuminnocuumgroup.id.14397	0.0644608	0.00190627	0.00415686
genus.Prevotella9.id.11183--genus.Clostridiuminnocuumgroup.id.14397	genus.Prevotella9.id.11183	genus.Clostridiuminnocuumgroup.id.14397	-0.251632	2.02e-31	6.67e-30
genus.PrevotellaceaeUCG-001.id.11186--genus.Clostridiuminnocuumgroup.id.14397	genus.PrevotellaceaeUCG-001.id.11186	genus.Clostridiuminnocuumgroup.id.14397	-0.0533904	0.0101645	0.0191052
genus.Pseudomonas.id.3723--genus.Clostridiuminnocuumgroup.id.14397	genus.Pseudomonas.id.3723	genus.Clostridiuminnocuumgroup.id.14397	0.0911805	1.1e-05	3.56e-05
genus.Psychrobacter.id.3716--genus.Clostridiuminnocuumgroup.id.14397	genus.Psychrobacter.id.3716	genus.Clostridiuminnocuumgroup.id.14397	0.0797818	0.000120469	0.000326892
genus.Ralstonia.id.2909--genus.Clostridiuminnocuumgroup.id.14397	genus.Ralstonia.id.2909	genus.Clostridiuminnocuumgroup.id.14397	0.0595249	0.00415488	0.00846188
genus.Rheinheimera.id.3426--genus.Clostridiuminnocuumgroup.id.14397	genus.Rheinheimera.id.3426	genus.Clostridiuminnocuumgroup.id.14397	0.14036	1.12e-11	8.11e-11
genus.Roseburia.id.2012--genus.Clostridiuminnocuumgroup.id.14397	genus.Roseburia.id.2012	genus.Clostridiuminnocuumgroup.id.14397	-0.210068	3.01e-23	6.03e-22
genus.Rothia.id.646--genus.Clostridiuminnocuumgroup.id.14397	genus.Rothia.id.646	genus.Clostridiuminnocuumgroup.id.14397	0.0961688	2.65e-05	8e-05
genus.Ruminiclostridium5.id.11355--genus.Clostridiuminnocuumgroup.id.14397	genus.Ruminiclostridium5.id.11355	genus.Clostridiuminnocuumgroup.id.14397	0.18868	4.14e-20	6.62e-19
genus.Ruminiclostridium6.id.11356--genus.Clostridiuminnocuumgroup.id.14397	genus.Ruminiclostridium6.id.11356	genus.Clostridiuminnocuumgroup.id.14397	-0.161122	5.41e-15	5.56e-14
genus.RuminococcaceaeNK4A214group.id.11358--genus.Clostridiuminnocuumgroup.id.14397	genus.RuminococcaceaeNK4A214group.id.11358	genus.Clostridiuminnocuumgroup.id.14397	-0.251727	3.69e-35	1.47e-33
genus.RuminococcaceaeUCG-002.id.11360--genus.Clostridiuminnocuumgroup.id.14397	genus.RuminococcaceaeUCG-002.id.11360	genus.Clostridiuminnocuumgroup.id.14397	-0.323134	1.9e-58	1.82e-56
genus.RuminococcaceaeUCG-003.id.11361--genus.Clostridiuminnocuumgroup.id.14397	genus.RuminococcaceaeUCG-003.id.11361	genus.Clostridiuminnocuumgroup.id.14397	-0.231298	4.65e-20	7.36e-19
genus.RuminococcaceaeUCG-004.id.11362--genus.Clostridiuminnocuumgroup.id.14397	genus.RuminococcaceaeUCG-004.id.11362	genus.Clostridiuminnocuumgroup.id.14397	-0.0558691	0.0153929	0.0278543
genus.RuminococcaceaeUCG-005.id.11363--genus.Clostridiuminnocuumgroup.id.14397	genus.RuminococcaceaeUCG-005.id.11363	genus.Clostridiuminnocuumgroup.id.14397	-0.275355	4.37e-42	2.35e-40
genus.RuminococcaceaeUCG-010.id.11367--genus.Clostridiuminnocuumgroup.id.14397	genus.RuminococcaceaeUCG-010.id.11367	genus.Clostridiuminnocuumgroup.id.14397	-0.166319	6.81e-16	7.59e-15
genus.RuminococcaceaeUCG-013.id.11370--genus.Clostridiuminnocuumgroup.id.14397	genus.RuminococcaceaeUCG-013.id.11370	genus.Clostridiuminnocuumgroup.id.14397	-0.117571	5.97e-08	2.7e-07
genus.RuminococcaceaeUCG-014.id.11371--genus.Clostridiuminnocuumgroup.id.14397	genus.RuminococcaceaeUCG-014.id.11371	genus.Clostridiuminnocuumgroup.id.14397	-0.256306	1.91e-36	7.97e-35
genus.Ruminococcus1.id.11373--genus.Clostridiuminnocuumgroup.id.14397	genus.Ruminococcus1.id.11373	genus.Clostridiuminnocuumgroup.id.14397	-0.285029	3.88e-45	2.35e-43
genus.Ruminococcus2.id.11374--genus.Clostridiuminnocuumgroup.id.14397	genus.Ruminococcus2.id.11374	genus.Clostridiuminnocuumgroup.id.14397	-0.0959446	3.68e-06	1.28e-05
genus.Saccharopolyspora.id.757--genus.Clostridiuminnocuumgroup.id.14397	genus.Saccharopolyspora.id.757	genus.Clostridiuminnocuumgroup.id.14397	0.0896127	0.000225414	0.000584586
genus.Sellimonas.id.14369--genus.Clostridiuminnocuumgroup.id.14397	genus.Sellimonas.id.14369	genus.Clostridiuminnocuumgroup.id.14397	0.171875	2.2e-15	2.34e-14
genus.Senegalimassilia.id.11160--genus.Clostridiuminnocuumgroup.id.14397	genus.Senegalimassilia.id.11160	genus.Clostridiuminnocuumgroup.id.14397	-0.105171	3.84e-07	1.55e-06
genus.Slackia.id.825--genus.Clostridiuminnocuumgroup.id.14397	genus.Slackia.id.825	genus.Clostridiuminnocuumgroup.id.14397	-0.0581786	0.00509152	0.0101796
genus.Sphingomonas.id.2852--genus.Clostridiuminnocuumgroup.id.14397	genus.Sphingomonas.id.2852	genus.Clostridiuminnocuumgroup.id.14397	0.0868241	0.000247819	0.000638079
genus.Staphylococcus.id.1780--genus.Clostridiuminnocuumgroup.id.14397	genus.Staphylococcus.id.1780	genus.Clostridiuminnocuumgroup.id.14397	0.0582672	0.0050245	0.0100616
genus.Stenotrophomonas.id.3818--genus.Clostridiuminnocuumgroup.id.14397	genus.Stenotrophomonas.id.3818	genus.Clostridiuminnocuumgroup.id.14397	0.081643	8.31e-05	0.000232046
genus.Streptococcus.id.1853--genus.Clostridiuminnocuumgroup.id.14397	genus.Streptococcus.id.1853	genus.Clostridiuminnocuumgroup.id.14397	0.0731502	0.000627502	0.00150378
genus.Subdoligranulum.id.2070--genus.Clostridiuminnocuumgroup.id.14397	genus.Subdoligranulum.id.2070	genus.Clostridiuminnocuumgroup.id.14397	-0.344545	6.99e-67	8.65e-65
genus.Tyzzerella.id.11334--genus.Clostridiuminnocuumgroup.id.14397	genus.Tyzzerella.id.11334	genus.Clostridiuminnocuumgroup.id.14397	0.200871	1.05e-10	6.76e-10
genus.Tyzzerella4.id.11336--genus.Clostridiuminnocuumgroup.id.14397	genus.Tyzzerella4.id.11336	genus.Clostridiuminnocuumgroup.id.14397	0.36311	1.24e-44	7.41e-43
genus.Veillonella.id.2198--genus.Clostridiuminnocuumgroup.id.14397	genus.Veillonella.id.2198	genus.Clostridiuminnocuumgroup.id.14397	0.112344	1.05e-05	3.41e-05
genus.Eubacteriumcoprostanoligenesgroup.id.11375--genus.Eubacteriumbrachygroup.id.11296	genus.Eubacteriumcoprostanoligenesgroup.id.11375	genus.Eubacteriumbrachygroup.id.11296	0.0866382	0.00020865	0.000543678
genus.Eubacteriumfissicatenagroup.id.14373--genus.Eubacteriumbrachygroup.id.11296	genus.Eubacteriumfissicatenagroup.id.14373	genus.Eubacteriumbrachygroup.id.11296	0.0510123	0.0140689	0.0256591
genus.Eubacteriumnodatumgroup.id.11297--genus.Eubacteriumbrachygroup.id.11296	genus.Eubacteriumnodatumgroup.id.11297	genus.Eubacteriumbrachygroup.id.11296	0.0523923	0.0116674	0.0216248
genus.Acidaminococcus.id.2167--genus.Eubacteriumbrachygroup.id.11296	genus.Acidaminococcus.id.2167	genus.Eubacteriumbrachygroup.id.11296	0.0592399	0.00433899	0.00880725
genus.Alistipes.id.968--genus.Eubacteriumbrachygroup.id.11296	genus.Alistipes.id.968	genus.Eubacteriumbrachygroup.id.11296	0.0812412	9.06e-05	0.000251273
genus.Anaerotruncus.id.2054--genus.Eubacteriumbrachygroup.id.11296	genus.Anaerotruncus.id.2054	genus.Eubacteriumbrachygroup.id.11296	0.0555033	0.00753777	0.014586
genus.Butyricimonas.id.945--genus.Eubacteriumbrachygroup.id.11296	genus.Butyricimonas.id.945	genus.Eubacteriumbrachygroup.id.11296	0.0609356	0.00585836	0.011581
genus.Christensenella.id.1867--genus.Eubacteriumbrachygroup.id.11296	genus.Christensenella.id.1867	genus.Eubacteriumbrachygroup.id.11296	0.0510204	0.0218228	0.0380143
genus.Collinsella.id.815--genus.Eubacteriumbrachygroup.id.11296	genus.Collinsella.id.815	genus.Eubacteriumbrachygroup.id.11296	0.0505884	0.0148893	0.0270376
genus.Escherichia-Shigella.id.3504--genus.Eubacteriumbrachygroup.id.11296	genus.Escherichia-Shigella.id.3504	genus.Eubacteriumbrachygroup.id.11296	0.0652899	0.00166368	0.00367113
genus.FamilyXIIIAD3011group.id.11293--genus.Eubacteriumbrachygroup.id.11296	genus.FamilyXIIIAD3011group.id.11293	genus.Eubacteriumbrachygroup.id.11296	0.0621973	0.0280103	0.0474294
genus.Haemophilus.id.3698--genus.Eubacteriumbrachygroup.id.11296	genus.Haemophilus.id.3698	genus.Eubacteriumbrachygroup.id.11296	-0.05291	0.0238613	0.0410413
genus.Holdemanella.id.11393--genus.Eubacteriumbrachygroup.id.11296	genus.Holdemanella.id.11393	genus.Eubacteriumbrachygroup.id.11296	0.05326	0.0103505	0.0194112
genus.Lachnospira.id.2004--genus.Eubacteriumbrachygroup.id.11296	genus.Lachnospira.id.2004	genus.Eubacteriumbrachygroup.id.11296	-0.0522956	0.011823	0.0218817
genus.LachnospiraceaeUCG-003.id.11323--genus.Eubacteriumbrachygroup.id.11296	genus.LachnospiraceaeUCG-003.id.11323	genus.Eubacteriumbrachygroup.id.11296	-0.0455986	0.0281977	0.0476962
genus.LachnospiraceaeUCG-004.id.11324--genus.Eubacteriumbrachygroup.id.11296	genus.LachnospiraceaeUCG-004.id.11324	genus.Eubacteriumbrachygroup.id.11296	-0.0904839	1.28e-05	4.1e-05
genus.Lactobacillus.id.1837--genus.Eubacteriumbrachygroup.id.11296	genus.Lactobacillus.id.1837	genus.Eubacteriumbrachygroup.id.11296	0.058163	0.00523407	0.0104396
genus.Olsenella.id.822--genus.Eubacteriumbrachygroup.id.11296	genus.Olsenella.id.822	genus.Eubacteriumbrachygroup.id.11296	0.077799	0.000178122	0.000470028
genus.Parasutterella.id.2892--genus.Eubacteriumbrachygroup.id.11296	genus.Parasutterella.id.2892	genus.Eubacteriumbrachygroup.id.11296	-0.0616986	0.00296748	0.00621083
genus.Peptococcus.id.2037--genus.Eubacteriumbrachygroup.id.11296	genus.Peptococcus.id.2037	genus.Eubacteriumbrachygroup.id.11296	0.0512815	0.0135687	0.0248216
genus.Ruminiclostridium5.id.11355--genus.Eubacteriumbrachygroup.id.11296	genus.Ruminiclostridium5.id.11355	genus.Eubacteriumbrachygroup.id.11296	0.0536014	0.00986978	0.0186089
genus.Ruminiclostridium9.id.11357--genus.Eubacteriumbrachygroup.id.11296	genus.Ruminiclostridium9.id.11357	genus.Eubacteriumbrachygroup.id.11296	0.0518838	0.018428	0.0327696
genus.RuminococcaceaeNK4A214group.id.11358--genus.Eubacteriumbrachygroup.id.11296	genus.RuminococcaceaeNK4A214group.id.11358	genus.Eubacteriumbrachygroup.id.11296	0.0865255	0.000132376	0.000356997
genus.RuminococcaceaeUCG-002.id.11360--genus.Eubacteriumbrachygroup.id.11296	genus.RuminococcaceaeUCG-002.id.11360	genus.Eubacteriumbrachygroup.id.11296	0.0539977	0.00933664	0.0176948
genus.RuminococcaceaeUCG-004.id.11362--genus.Eubacteriumbrachygroup.id.11296	genus.RuminococcaceaeUCG-004.id.11362	genus.Eubacteriumbrachygroup.id.11296	0.0726873	0.000461822	0.00113442
genus.Ruminococcus1.id.11373--genus.Eubacteriumbrachygroup.id.11296	genus.Ruminococcus1.id.11373	genus.Eubacteriumbrachygroup.id.11296	0.0598356	0.0181546	0.0323193
genus.Saccharopolyspora.id.757--genus.Eubacteriumbrachygroup.id.11296	genus.Saccharopolyspora.id.757	genus.Eubacteriumbrachygroup.id.11296	-0.0516009	0.0129958	0.023883
genus.Slackia.id.825--genus.Eubacteriumbrachygroup.id.11296	genus.Slackia.id.825	genus.Eubacteriumbrachygroup.id.11296	0.0745224	0.00419718	0.00853716
genus.Veillonella.id.2198--genus.Eubacteriumbrachygroup.id.11296	genus.Veillonella.id.2198	genus.Eubacteriumbrachygroup.id.11296	-0.0490761	0.0181694	0.0323393
genus.Eubacteriumeligensgroup.id.14372--genus.Eubacteriumcoprostanoligenesgroup.id.11375	genus.Eubacteriumeligensgroup.id.14372	genus.Eubacteriumcoprostanoligenesgroup.id.11375	0.187181	8.27e-20	1.28e-18
genus.Eubacteriumfissicatenagroup.id.14373--genus.Eubacteriumcoprostanoligenesgroup.id.11375	genus.Eubacteriumfissicatenagroup.id.14373	genus.Eubacteriumcoprostanoligenesgroup.id.11375	-0.11316	0.00174133	0.00382567
genus.Eubacteriumhalliigroup.id.11338--genus.Eubacteriumcoprostanoligenesgroup.id.11375	genus.Eubacteriumhalliigroup.id.11338	genus.Eubacteriumcoprostanoligenesgroup.id.11375	0.0895159	0.00191503	0.00417441
genus.Eubacteriumnodatumgroup.id.11297--genus.Eubacteriumcoprostanoligenesgroup.id.11375	genus.Eubacteriumnodatumgroup.id.11297	genus.Eubacteriumcoprostanoligenesgroup.id.11375	-0.0763438	0.000602965	0.00144992
genus.Eubacteriumrectalegroup.id.14374--genus.Eubacteriumcoprostanoligenesgroup.id.11375	genus.Eubacteriumrectalegroup.id.14374	genus.Eubacteriumcoprostanoligenesgroup.id.11375	0.337278	1.2e-31	4e-30
genus.Eubacteriumruminantiumgroup.id.11340--genus.Eubacteriumcoprostanoligenesgroup.id.11375	genus.Eubacteriumruminantiumgroup.id.11340	genus.Eubacteriumcoprostanoligenesgroup.id.11375	0.341867	8.68e-66	1.02e-63
genus.Eubacteriumventriosumgroup.id.11341--genus.Eubacteriumcoprostanoligenesgroup.id.11375	genus.Eubacteriumventriosumgroup.id.11341	genus.Eubacteriumcoprostanoligenesgroup.id.11375	0.264434	4.95e-21	8.51e-20
genus.Eubacteriumxylanophilumgroup.id.14375--genus.Eubacteriumcoprostanoligenesgroup.id.11375	genus.Eubacteriumxylanophilumgroup.id.14375	genus.Eubacteriumcoprostanoligenesgroup.id.11375	0.259789	1.93e-37	8.59e-36
genus.Ruminococcusgauvreauiigroup.id.11342--genus.Eubacteriumcoprostanoligenesgroup.id.11375	genus.Ruminococcusgauvreauiigroup.id.11342	genus.Eubacteriumcoprostanoligenesgroup.id.11375	0.0588834	0.0127352	0.0234456
genus.Ruminococcusgnavusgroup.id.14376--genus.Eubacteriumcoprostanoligenesgroup.id.11375	genus.Ruminococcusgnavusgroup.id.14376	genus.Eubacteriumcoprostanoligenesgroup.id.11375	-0.448281	4.45e-90	1.1e-87
genus.Ruminococcustorquesgroup.id.14377--genus.Eubacteriumcoprostanoligenesgroup.id.11375	genus.Ruminococcustorquesgroup.id.14377	genus.Eubacteriumcoprostanoligenesgroup.id.11375	0.0528567	0.0109452	0.0204046
genus.Abiotrophia.id.1803--genus.Eubacteriumcoprostanoligenesgroup.id.11375	genus.Abiotrophia.id.1803	genus.Eubacteriumcoprostanoligenesgroup.id.11375	-0.233592	1.49e-22	2.83e-21
genus.Acinetobacter.id.3711--genus.Eubacteriumcoprostanoligenesgroup.id.11375	genus.Acinetobacter.id.3711	genus.Eubacteriumcoprostanoligenesgroup.id.11375	-0.188673	1.49e-12	1.19e-11
genus.Actinomyces.id.423--genus.Eubacteriumcoprostanoligenesgroup.id.11375	genus.Actinomyces.id.423	genus.Eubacteriumcoprostanoligenesgroup.id.11375	-0.214369	2.22e-24	4.82e-23
genus.Adlercreutzia.id.812--genus.Eubacteriumcoprostanoligenesgroup.id.11375	genus.Adlercreutzia.id.812	genus.Eubacteriumcoprostanoligenesgroup.id.11375	0.159454	1.52e-10	9.65e-10
genus.Akkermansia.id.4037--genus.Eubacteriumcoprostanoligenesgroup.id.11375	genus.Akkermansia.id.4037	genus.Eubacteriumcoprostanoligenesgroup.id.11375	0.107416	8.11e-07	3.12e-06
genus.Aliihoeflea.id.2512--genus.Eubacteriumcoprostanoligenesgroup.id.11375	genus.Aliihoeflea.id.2512	genus.Eubacteriumcoprostanoligenesgroup.id.11375	-0.19962	2.63e-16	3.06e-15
genus.Alistipes.id.968--genus.Eubacteriumcoprostanoligenesgroup.id.11375	genus.Alistipes.id.968	genus.Eubacteriumcoprostanoligenesgroup.id.11375	0.438028	1.23e-46	7.81e-45
genus.Allisonella.id.2174--genus.Eubacteriumcoprostanoligenesgroup.id.11375	genus.Allisonella.id.2174	genus.Eubacteriumcoprostanoligenesgroup.id.11375	0.123523	2.36e-09	1.29e-08
genus.Alloprevotella.id.961--genus.Eubacteriumcoprostanoligenesgroup.id.11375	genus.Alloprevotella.id.961	genus.Eubacteriumcoprostanoligenesgroup.id.11375	0.152199	1.62e-13	1.43e-12
genus.Anaerofilum.id.2053--genus.Eubacteriumcoprostanoligenesgroup.id.11375	genus.Anaerofilum.id.2053	genus.Eubacteriumcoprostanoligenesgroup.id.11375	0.116747	5.21e-06	1.77e-05
genus.Anaerostipes.id.1991--genus.Eubacteriumcoprostanoligenesgroup.id.11375	genus.Anaerostipes.id.1991	genus.Eubacteriumcoprostanoligenesgroup.id.11375	-0.111793	6.7e-08	3e-07
genus.Anaerotruncus.id.2054--genus.Eubacteriumcoprostanoligenesgroup.id.11375	genus.Anaerotruncus.id.2054	genus.Eubacteriumcoprostanoligenesgroup.id.11375	0.477653	5.29e-138	3.72e-135
genus.Atopobium.id.814--genus.Eubacteriumcoprostanoligenesgroup.id.11375	genus.Atopobium.id.814	genus.Eubacteriumcoprostanoligenesgroup.id.11375	-0.151269	1.38e-11	9.89e-11
genus.Bacteroides.id.918--genus.Eubacteriumcoprostanoligenesgroup.id.11375	genus.Bacteroides.id.918	genus.Eubacteriumcoprostanoligenesgroup.id.11375	-0.082909	0.0141839	0.0258448
genus.Barnesiella.id.944--genus.Eubacteriumcoprostanoligenesgroup.id.11375	genus.Barnesiella.id.944	genus.Eubacteriumcoprostanoligenesgroup.id.11375	0.312249	6.53e-39	3.09e-37
genus.Bifidobacterium.id.436--genus.Eubacteriumcoprostanoligenesgroup.id.11375	genus.Bifidobacterium.id.436	genus.Eubacteriumcoprostanoligenesgroup.id.11375	-0.105777	1.97e-06	7.17e-06
genus.Blastomonas.id.2845--genus.Eubacteriumcoprostanoligenesgroup.id.11375	genus.Blastomonas.id.2845	genus.Eubacteriumcoprostanoligenesgroup.id.11375	-0.180282	1.85e-18	2.58e-17
genus.Blautia.id.1992--genus.Eubacteriumcoprostanoligenesgroup.id.11375	genus.Blautia.id.1992	genus.Eubacteriumcoprostanoligenesgroup.id.11375	-0.169197	2.47e-12	1.93e-11
genus.Brachybacterium.id.535--genus.Eubacteriumcoprostanoligenesgroup.id.11375	genus.Brachybacterium.id.535	genus.Eubacteriumcoprostanoligenesgroup.id.11375	-0.203321	7.08e-22	1.29e-20
genus.Bradyrhizobium.id.2448--genus.Eubacteriumcoprostanoligenesgroup.id.11375	genus.Bradyrhizobium.id.2448	genus.Eubacteriumcoprostanoligenesgroup.id.11375	-0.214826	6.57e-17	8.04e-16
genus.Brevibacterium.id.522--genus.Eubacteriumcoprostanoligenesgroup.id.11375	genus.Brevibacterium.id.522	genus.Eubacteriumcoprostanoligenesgroup.id.11375	-0.168768	3.84e-09	2.03e-08
genus.Brevundimonas.id.2390--genus.Eubacteriumcoprostanoligenesgroup.id.11375	genus.Brevundimonas.id.2390	genus.Eubacteriumcoprostanoligenesgroup.id.11375	-0.169963	4.19e-16	4.76e-15
genus.Brochothrix.id.1738--genus.Eubacteriumcoprostanoligenesgroup.id.11375	genus.Brochothrix.id.1738	genus.Eubacteriumcoprostanoligenesgroup.id.11375	-0.206317	2.3e-14	2.24e-13
genus.Brucella.id.2457--genus.Eubacteriumcoprostanoligenesgroup.id.11375	genus.Brucella.id.2457	genus.Eubacteriumcoprostanoligenesgroup.id.11375	-0.213112	1.78e-19	2.71e-18
genus.Butyricicoccus.id.2055--genus.Eubacteriumcoprostanoligenesgroup.id.11375	genus.Butyricicoccus.id.2055	genus.Eubacteriumcoprostanoligenesgroup.id.11375	0.0782537	0.000350873	0.0008821
genus.Butyricimonas.id.945--genus.Eubacteriumcoprostanoligenesgroup.id.11375	genus.Butyricimonas.id.945	genus.Eubacteriumcoprostanoligenesgroup.id.11375	0.323381	1.61e-42	8.76e-41
genus.CandidatusSoleaferrea.id.11350--genus.Eubacteriumcoprostanoligenesgroup.id.11375	genus.CandidatusSoleaferrea.id.11350	genus.Eubacteriumcoprostanoligenesgroup.id.11375	0.148411	1.03e-08	5.13e-08
genus.CandidatusStoquefichus.id.11379--genus.Eubacteriumcoprostanoligenesgroup.id.11375	genus.CandidatusStoquefichus.id.11379	genus.Eubacteriumcoprostanoligenesgroup.id.11375	-0.101482	9.71e-07	3.7e-06
genus.Catenibacterium.id.2153--genus.Eubacteriumcoprostanoligenesgroup.id.11375	genus.Catenibacterium.id.2153	genus.Eubacteriumcoprostanoligenesgroup.id.11375	0.0629904	0.00241772	0.005162
genus.Cetobacterium.id.2209--genus.Eubacteriumcoprostanoligenesgroup.id.11375	genus.Cetobacterium.id.2209	genus.Eubacteriumcoprostanoligenesgroup.id.11375	-0.066168	0.00143799	0.00321999
genus.Christensenella.id.1867--genus.Eubacteriumcoprostanoligenesgroup.id.11375	genus.Christensenella.id.1867	genus.Eubacteriumcoprostanoligenesgroup.id.11375	0.1051	3.06e-05	9.16e-05
genus.ChristensenellaceaeR-7group.id.11283--genus.Eubacteriumcoprostanoligenesgroup.id.11375	genus.ChristensenellaceaeR-7group.id.11283	genus.Eubacteriumcoprostanoligenesgroup.id.11375	0.549934	1.63e-192	3.18e-189
genus.Chryseobacterium.id.1126--genus.Eubacteriumcoprostanoligenesgroup.id.11375	genus.Chryseobacterium.id.1126	genus.Eubacteriumcoprostanoligenesgroup.id.11375	-0.182627	6.64e-19	9.65e-18
genus.Cloacibacillus.id.3908--genus.Eubacteriumcoprostanoligenesgroup.id.11375	genus.Cloacibacillus.id.3908	genus.Eubacteriumcoprostanoligenesgroup.id.11375	0.167281	1.94e-10	1.22e-09
genus.Collinsella.id.815--genus.Eubacteriumcoprostanoligenesgroup.id.11375	genus.Collinsella.id.815	genus.Eubacteriumcoprostanoligenesgroup.id.11375	0.18472	3.24e-15	3.39e-14
genus.Comamonas.id.2925--genus.Eubacteriumcoprostanoligenesgroup.id.11375	genus.Comamonas.id.2925	genus.Eubacteriumcoprostanoligenesgroup.id.11375	-0.198433	1.58e-16	1.88e-15
genus.Coprobacillus.id.2154--genus.Eubacteriumcoprostanoligenesgroup.id.11375	genus.Coprobacillus.id.2154	genus.Eubacteriumcoprostanoligenesgroup.id.11375	-0.052083	0.0121716	0.0224881
genus.Coprococcus1.id.11301--genus.Eubacteriumcoprostanoligenesgroup.id.11375	genus.Coprococcus1.id.11301	genus.Eubacteriumcoprostanoligenesgroup.id.11375	0.268547	5.15e-40	2.58e-38
genus.Coprococcus2.id.11302--genus.Eubacteriumcoprostanoligenesgroup.id.11375	genus.Coprococcus2.id.11302	genus.Eubacteriumcoprostanoligenesgroup.id.11375	0.450652	1.38e-120	6.56e-118
genus.Coprococcus3.id.11303--genus.Eubacteriumcoprostanoligenesgroup.id.11375	genus.Coprococcus3.id.11303	genus.Eubacteriumcoprostanoligenesgroup.id.11375	0.19641	3.22e-18	4.38e-17
genus.Corynebacterium.id.449--genus.Eubacteriumcoprostanoligenesgroup.id.11375	genus.Corynebacterium.id.449	genus.Eubacteriumcoprostanoligenesgroup.id.11375	-0.223302	5.14e-21	8.81e-20
genus.Corynebacterium1.id.11143--genus.Eubacteriumcoprostanoligenesgroup.id.11375	genus.Corynebacterium1.id.11143	genus.Eubacteriumcoprostanoligenesgroup.id.11375	-0.171238	9.74e-14	8.88e-13
genus.DefluviitaleaceaeUCG-011.id.11287--genus.Eubacteriumcoprostanoligenesgroup.id.11375	genus.DefluviitaleaceaeUCG-011.id.11287	genus.Eubacteriumcoprostanoligenesgroup.id.11375	0.169342	2.84e-05	8.54e-05
genus.Delftia.id.2927--genus.Eubacteriumcoprostanoligenesgroup.id.11375	genus.Delftia.id.2927	genus.Eubacteriumcoprostanoligenesgroup.id.11375	-0.145645	1.73e-12	1.37e-11
genus.Desulfovibrio.id.3173--genus.Eubacteriumcoprostanoligenesgroup.id.11375	genus.Desulfovibrio.id.3173	genus.Eubacteriumcoprostanoligenesgroup.id.11375	0.280315	2.23e-26	5.58e-25
genus.Dialister.id.2183--genus.Eubacteriumcoprostanoligenesgroup.id.11375	genus.Dialister.id.2183	genus.Eubacteriumcoprostanoligenesgroup.id.11375	0.106395	3.75e-06	1.3e-05
genus.Dielma.id.11380--genus.Eubacteriumcoprostanoligenesgroup.id.11375	genus.Dielma.id.11380	genus.Eubacteriumcoprostanoligenesgroup.id.11375	-0.13302	1.24e-10	7.93e-10
genus.Dorea.id.1997--genus.Eubacteriumcoprostanoligenesgroup.id.11375	genus.Dorea.id.1997	genus.Eubacteriumcoprostanoligenesgroup.id.11375	0.200975	1.14e-22	2.17e-21
genus.Eggerthella.id.819--genus.Eubacteriumcoprostanoligenesgroup.id.11375	genus.Eggerthella.id.819	genus.Eubacteriumcoprostanoligenesgroup.id.11375	-0.244749	2.97e-33	1.08e-31
genus.Eisenbergiella.id.11304--genus.Eubacteriumcoprostanoligenesgroup.id.11375	genus.Eisenbergiella.id.11304	genus.Eubacteriumcoprostanoligenesgroup.id.11375	-0.0749873	0.00436564	0.00885725
genus.Enhydrobacter.id.3713--genus.Eubacteriumcoprostanoligenesgroup.id.11375	genus.Enhydrobacter.id.3713	genus.Eubacteriumcoprostanoligenesgroup.id.11375	-0.211689	4.79e-25	1.1e-23
genus.Enterococcus.id.1831--genus.Eubacteriumcoprostanoligenesgroup.id.11375	genus.Enterococcus.id.1831	genus.Eubacteriumcoprostanoligenesgroup.id.11375	-0.116702	1.72e-08	8.29e-08
genus.Enterorhabdus.id.820--genus.Eubacteriumcoprostanoligenesgroup.id.11375	genus.Enterorhabdus.id.820	genus.Eubacteriumcoprostanoligenesgroup.id.11375	0.0756298	0.0297247	0.0499809
genus.Erysipelatoclostridium.id.11381--genus.Eubacteriumcoprostanoligenesgroup.id.11375	genus.Erysipelatoclostridium.id.11381	genus.Eubacteriumcoprostanoligenesgroup.id.11375	-0.344122	3.51e-31	1.14e-29
genus.ErysipelotrichaceaeUCG-003.id.11384--genus.Eubacteriumcoprostanoligenesgroup.id.11375	genus.ErysipelotrichaceaeUCG-003.id.11384	genus.Eubacteriumcoprostanoligenesgroup.id.11375	0.123954	4.51e-06	1.54e-05
genus.Escherichia-Shigella.id.3504--genus.Eubacteriumcoprostanoligenesgroup.id.11375	genus.Escherichia-Shigella.id.3504	genus.Eubacteriumcoprostanoligenesgroup.id.11375	-0.198045	4.81e-22	8.84e-21
genus.Eubacterium.id.1932--genus.Eubacteriumcoprostanoligenesgroup.id.11375	genus.Eubacterium.id.1932	genus.Eubacteriumcoprostanoligenesgroup.id.11375	-0.155296	5.09e-14	4.77e-13
genus.Ezakiella.id.11289--genus.Eubacteriumcoprostanoligenesgroup.id.11375	genus.Ezakiella.id.11289	genus.Eubacteriumcoprostanoligenesgroup.id.11375	0.0469494	0.0238441	0.041027
genus.Faecalibacterium.id.2057--genus.Eubacteriumcoprostanoligenesgroup.id.11375	genus.Faecalibacterium.id.2057	genus.Eubacteriumcoprostanoligenesgroup.id.11375	0.295418	7.39e-47	4.76e-45
genus.Faecalitalea.id.11392--genus.Eubacteriumcoprostanoligenesgroup.id.11375	genus.Faecalitalea.id.11392	genus.Eubacteriumcoprostanoligenesgroup.id.11375	-0.20621	8.16e-24	1.71e-22
genus.FamilyXIIIAD3011group.id.11293--genus.Eubacteriumcoprostanoligenesgroup.id.11375	genus.FamilyXIIIAD3011group.id.11293	genus.Eubacteriumcoprostanoligenesgroup.id.11375	0.473492	3.32e-135	2.16e-132
genus.FamilyXIIIUCG-001.id.11294--genus.Eubacteriumcoprostanoligenesgroup.id.11375	genus.FamilyXIIIUCG-001.id.11294	genus.Eubacteriumcoprostanoligenesgroup.id.11375	0.344218	9.51e-67	1.17e-64
genus.Flavobacterium.id.1142--genus.Eubacteriumcoprostanoligenesgroup.id.11375	genus.Flavobacterium.id.1142	genus.Eubacteriumcoprostanoligenesgroup.id.11375	-0.185407	1.86e-19	2.82e-18
genus.Flavonifractor.id.2059--genus.Eubacteriumcoprostanoligenesgroup.id.11375	genus.Flavonifractor.id.2059	genus.Eubacteriumcoprostanoligenesgroup.id.11375	-0.222954	3.01e-12	2.33e-11
genus.Fusobacterium.id.2210--genus.Eubacteriumcoprostanoligenesgroup.id.11375	genus.Fusobacterium.id.2210	genus.Eubacteriumcoprostanoligenesgroup.id.11375	-0.258416	4.79e-37	2.08e-35
genus.Gemella.id.1733--genus.Eubacteriumcoprostanoligenesgroup.id.11375	genus.Gemella.id.1733	genus.Eubacteriumcoprostanoligenesgroup.id.11375	-0.179432	9.52e-11	6.16e-10
genus.Granulicatella.id.1821--genus.Eubacteriumcoprostanoligenesgroup.id.11375	genus.Granulicatella.id.1821	genus.Eubacteriumcoprostanoligenesgroup.id.11375	-0.231694	7.8e-18	1.03e-16
genus.Haemophilus.id.3698--genus.Eubacteriumcoprostanoligenesgroup.id.11375	genus.Haemophilus.id.3698	genus.Eubacteriumcoprostanoligenesgroup.id.11375	-0.0883626	0.00072094	0.00170515
genus.Halomonas.id.3616--genus.Eubacteriumcoprostanoligenesgroup.id.11375	genus.Halomonas.id.3616	genus.Eubacteriumcoprostanoligenesgroup.id.11375	-0.192905	4.04e-13	3.45e-12
genus.Herbaspirillum.id.2972--genus.Eubacteriumcoprostanoligenesgroup.id.11375	genus.Herbaspirillum.id.2972	genus.Eubacteriumcoprostanoligenesgroup.id.11375	-0.15757	3.15e-12	2.43e-11
genus.Holdemanella.id.11393--genus.Eubacteriumcoprostanoligenesgroup.id.11375	genus.Holdemanella.id.11393	genus.Eubacteriumcoprostanoligenesgroup.id.11375	0.199594	2.64e-12	2.06e-11
genus.Holdemania.id.2157--genus.Eubacteriumcoprostanoligenesgroup.id.11375	genus.Holdemania.id.2157	genus.Eubacteriumcoprostanoligenesgroup.id.11375	0.130288	1.7e-08	8.2e-08
genus.Howardella.id.2000--genus.Eubacteriumcoprostanoligenesgroup.id.11375	genus.Howardella.id.2000	genus.Eubacteriumcoprostanoligenesgroup.id.11375	0.128648	4.92e-10	2.94e-09
genus.Hungatella.id.11306--genus.Eubacteriumcoprostanoligenesgroup.id.11375	genus.Hungatella.id.11306	genus.Eubacteriumcoprostanoligenesgroup.id.11375	-0.191679	1.56e-12	1.25e-11
genus.Hydrobacter.id.14314--genus.Eubacteriumcoprostanoligenesgroup.id.11375	genus.Hydrobacter.id.14314	genus.Eubacteriumcoprostanoligenesgroup.id.11375	-0.190099	2.14e-20	3.5e-19
genus.Idiomarina.id.3387--genus.Eubacteriumcoprostanoligenesgroup.id.11375	genus.Idiomarina.id.3387	genus.Eubacteriumcoprostanoligenesgroup.id.11375	-0.192305	3.1e-12	2.39e-11
genus.Intestinibacter.id.11345--genus.Eubacteriumcoprostanoligenesgroup.id.11375	genus.Intestinibacter.id.11345	genus.Eubacteriumcoprostanoligenesgroup.id.11375	0.0878291	3.19e-05	9.53e-05
genus.Intestinimonas.id.2062--genus.Eubacteriumcoprostanoligenesgroup.id.11375	genus.Intestinimonas.id.2062	genus.Eubacteriumcoprostanoligenesgroup.id.11375	0.296194	8.04e-49	5.44e-47
genus.Lachnoclostridium.id.11308--genus.Eubacteriumcoprostanoligenesgroup.id.11375	genus.Lachnoclostridium.id.11308	genus.Eubacteriumcoprostanoligenesgroup.id.11375	-0.278026	9.43e-33	3.37e-31
genus.Lachnospira.id.2004--genus.Eubacteriumcoprostanoligenesgroup.id.11375	genus.Lachnospira.id.2004	genus.Eubacteriumcoprostanoligenesgroup.id.11375	0.0585334	0.00482776	0.00970188
genus.LachnospiraceaeFCS020group.id.11314--genus.Eubacteriumcoprostanoligenesgroup.id.11375	genus.LachnospiraceaeFCS020group.id.11314	genus.Eubacteriumcoprostanoligenesgroup.id.11375	0.213144	4.69e-21	8.09e-20
genus.LachnospiraceaeNK4A136group.id.11319--genus.Eubacteriumcoprostanoligenesgroup.id.11375	genus.LachnospiraceaeNK4A136group.id.11319	genus.Eubacteriumcoprostanoligenesgroup.id.11375	0.400118	2.44e-92	6.5e-90
genus.LachnospiraceaeUCG-001.id.11321--genus.Eubacteriumcoprostanoligenesgroup.id.11375	genus.LachnospiraceaeUCG-001.id.11321	genus.Eubacteriumcoprostanoligenesgroup.id.11375	0.27057	1.27e-40	6.55e-39
genus.LachnospiraceaeUCG-003.id.11323--genus.Eubacteriumcoprostanoligenesgroup.id.11375	genus.LachnospiraceaeUCG-003.id.11323	genus.Eubacteriumcoprostanoligenesgroup.id.11375	0.101899	8.76e-07	3.35e-06
genus.LachnospiraceaeUCG-004.id.11324--genus.Eubacteriumcoprostanoligenesgroup.id.11375	genus.LachnospiraceaeUCG-004.id.11324	genus.Eubacteriumcoprostanoligenesgroup.id.11375	-0.107679	9.33e-05	0.00025815
genus.LachnospiraceaeUCG-010.id.11330--genus.Eubacteriumcoprostanoligenesgroup.id.11375	genus.LachnospiraceaeUCG-010.id.11330	genus.Eubacteriumcoprostanoligenesgroup.id.11375	0.126147	3.81e-08	1.77e-07
genus.Lactobacillus.id.1837--genus.Eubacteriumcoprostanoligenesgroup.id.11375	genus.Lactobacillus.id.1837	genus.Eubacteriumcoprostanoligenesgroup.id.11375	-0.0839088	5.23e-05	0.000151056
genus.Lelliottia.id.14638--genus.Eubacteriumcoprostanoligenesgroup.id.11375	genus.Lelliottia.id.14638	genus.Eubacteriumcoprostanoligenesgroup.id.11375	-0.134936	2.88e-08	1.35e-07
genus.Marvinbryantia.id.2005--genus.Eubacteriumcoprostanoligenesgroup.id.11375	genus.Marvinbryantia.id.2005	genus.Eubacteriumcoprostanoligenesgroup.id.11375	0.203265	3.62e-23	7.22e-22
genus.Massilia.id.2975--genus.Eubacteriumcoprostanoligenesgroup.id.11375	genus.Massilia.id.2975	genus.Eubacteriumcoprostanoligenesgroup.id.11375	-0.165548	2.82e-10	1.74e-09
genus.Megamonas.id.2184--genus.Eubacteriumcoprostanoligenesgroup.id.11375	genus.Megamonas.id.2184	genus.Eubacteriumcoprostanoligenesgroup.id.11375	-0.173854	2.43e-10	1.51e-09
genus.Methanobrevibacter.id.123--genus.Eubacteriumcoprostanoligenesgroup.id.11375	genus.Methanobrevibacter.id.123	genus.Eubacteriumcoprostanoligenesgroup.id.11375	0.267456	2.39e-22	4.47e-21
genus.Methylobacterium.id.2497--genus.Eubacteriumcoprostanoligenesgroup.id.11375	genus.Methylobacterium.id.2497	genus.Eubacteriumcoprostanoligenesgroup.id.11375	-0.203769	3.29e-19	4.9e-18
genus.Mogibacterium.id.1960--genus.Eubacteriumcoprostanoligenesgroup.id.11375	genus.Mogibacterium.id.1960	genus.Eubacteriumcoprostanoligenesgroup.id.11375	-0.0786192	0.00121594	0.00276434
genus.Neisseria.id.3032--genus.Eubacteriumcoprostanoligenesgroup.id.11375	genus.Neisseria.id.3032	genus.Eubacteriumcoprostanoligenesgroup.id.11375	-0.168365	2.96e-16	3.42e-15
genus.Nocardiopsis.id.777--genus.Eubacteriumcoprostanoligenesgroup.id.11375	genus.Nocardiopsis.id.777	genus.Eubacteriumcoprostanoligenesgroup.id.11375	-0.202101	6.49e-23	1.27e-21
genus.Odoribacter.id.952--genus.Eubacteriumcoprostanoligenesgroup.id.11375	genus.Odoribacter.id.952	genus.Eubacteriumcoprostanoligenesgroup.id.11375	0.301405	9.68e-43	5.4e-41
genus.Olsenella.id.822--genus.Eubacteriumcoprostanoligenesgroup.id.11375	genus.Olsenella.id.822	genus.Eubacteriumcoprostanoligenesgroup.id.11375	0.0576712	0.0054914	0.0109157
genus.Oscillibacter.id.2063--genus.Eubacteriumcoprostanoligenesgroup.id.11375	genus.Oscillibacter.id.2063	genus.Eubacteriumcoprostanoligenesgroup.id.11375	0.113548	9.44e-07	3.6e-06
genus.Oscillospira.id.2064--genus.Eubacteriumcoprostanoligenesgroup.id.11375	genus.Oscillospira.id.2064	genus.Eubacteriumcoprostanoligenesgroup.id.11375	0.132438	2.36e-10	1.47e-09
genus.Oxalobacter.id.2978--genus.Eubacteriumcoprostanoligenesgroup.id.11375	genus.Oxalobacter.id.2978	genus.Eubacteriumcoprostanoligenesgroup.id.11375	0.247987	7.58e-27	1.96e-25
genus.Paeniclostridium.id.14378--genus.Eubacteriumcoprostanoligenesgroup.id.11375	genus.Paeniclostridium.id.14378	genus.Eubacteriumcoprostanoligenesgroup.id.11375	-0.0908927	1.17e-05	3.78e-05
genus.Parabacteroides.id.954--genus.Eubacteriumcoprostanoligenesgroup.id.11375	genus.Parabacteroides.id.954	genus.Eubacteriumcoprostanoligenesgroup.id.11375	0.108802	0.00038419	0.000957914
genus.Paraprevotella.id.962--genus.Eubacteriumcoprostanoligenesgroup.id.11375	genus.Paraprevotella.id.962	genus.Eubacteriumcoprostanoligenesgroup.id.11375	0.108962	0.000256793	0.000658868
genus.Parasutterella.id.2892--genus.Eubacteriumcoprostanoligenesgroup.id.11375	genus.Parasutterella.id.2892	genus.Eubacteriumcoprostanoligenesgroup.id.11375	-0.0643429	0.0292617	0.0492779
genus.Parvimonas.id.1945--genus.Eubacteriumcoprostanoligenesgroup.id.11375	genus.Parvimonas.id.1945	genus.Eubacteriumcoprostanoligenesgroup.id.11375	-0.137022	3.35e-11	2.3e-10
genus.Pelagibacterium.id.2484--genus.Eubacteriumcoprostanoligenesgroup.id.11375	genus.Pelagibacterium.id.2484	genus.Eubacteriumcoprostanoligenesgroup.id.11375	-0.169942	1.04e-13	9.43e-13
genus.Pelomonas.id.2945--genus.Eubacteriumcoprostanoligenesgroup.id.11375	genus.Pelomonas.id.2945	genus.Eubacteriumcoprostanoligenesgroup.id.11375	-0.177099	3.38e-14	3.23e-13
genus.Peptococcus.id.2037--genus.Eubacteriumcoprostanoligenesgroup.id.11375	genus.Peptococcus.id.2037	genus.Eubacteriumcoprostanoligenesgroup.id.11375	0.188443	4.84e-13	4.1e-12
genus.Peptoniphilus.id.1946--genus.Eubacteriumcoprostanoligenesgroup.id.11375	genus.Peptoniphilus.id.1946	genus.Eubacteriumcoprostanoligenesgroup.id.11375	-0.0934679	6.53e-06	2.18e-05
genus.Phascolarctobacterium.id.2168--genus.Eubacteriumcoprostanoligenesgroup.id.11375	genus.Phascolarctobacterium.id.2168	genus.Eubacteriumcoprostanoligenesgroup.id.11375	0.102689	0.000119502	0.000324468
genus.Phreatobacter.id.11439--genus.Eubacteriumcoprostanoligenesgroup.id.11375	genus.Phreatobacter.id.11439	genus.Eubacteriumcoprostanoligenesgroup.id.11375	-0.163623	2.01e-15	2.15e-14
genus.Prauserella.id.754--genus.Eubacteriumcoprostanoligenesgroup.id.11375	genus.Prauserella.id.754	genus.Eubacteriumcoprostanoligenesgroup.id.11375	-0.219268	5.96e-19	8.72e-18
genus.Prevotella2.id.11180--genus.Eubacteriumcoprostanoligenesgroup.id.11375	genus.Prevotella2.id.11180	genus.Eubacteriumcoprostanoligenesgroup.id.11375	0.189702	7.84e-12	5.79e-11
genus.Prevotella6.id.11181--genus.Eubacteriumcoprostanoligenesgroup.id.11375	genus.Prevotella6.id.11181	genus.Eubacteriumcoprostanoligenesgroup.id.11375	-0.0561067	0.0156844	0.0283176
genus.Prevotella9.id.11183--genus.Eubacteriumcoprostanoligenesgroup.id.11375	genus.Prevotella9.id.11183	genus.Eubacteriumcoprostanoligenesgroup.id.11375	0.283425	1.27e-44	7.54e-43
genus.PrevotellaceaeUCG-001.id.11186--genus.Eubacteriumcoprostanoligenesgroup.id.11375	genus.PrevotellaceaeUCG-001.id.11186	genus.Eubacteriumcoprostanoligenesgroup.id.11375	0.0828937	0.00130388	0.00294673
genus.Pseudobutyrivibrio.id.2010--genus.Eubacteriumcoprostanoligenesgroup.id.11375	genus.Pseudobutyrivibrio.id.2010	genus.Eubacteriumcoprostanoligenesgroup.id.11375	0.0570552	0.0213324	0.0372448
genus.Pseudomonas.id.3723--genus.Eubacteriumcoprostanoligenesgroup.id.11375	genus.Pseudomonas.id.3723	genus.Eubacteriumcoprostanoligenesgroup.id.11375	-0.207826	8.26e-19	1.18e-17
genus.Psychrobacter.id.3716--genus.Eubacteriumcoprostanoligenesgroup.id.11375	genus.Psychrobacter.id.3716	genus.Eubacteriumcoprostanoligenesgroup.id.11375	-0.179773	6.32e-13	5.29e-12
genus.Ralstonia.id.2909--genus.Eubacteriumcoprostanoligenesgroup.id.11375	genus.Ralstonia.id.2909	genus.Eubacteriumcoprostanoligenesgroup.id.11375	-0.172501	8.25e-13	6.79e-12
genus.Rheinheimera.id.3426--genus.Eubacteriumcoprostanoligenesgroup.id.11375	genus.Rheinheimera.id.3426	genus.Eubacteriumcoprostanoligenesgroup.id.11375	-0.201349	1.02e-14	1.02e-13
genus.RikenellaceaeRC9gutgroup.id.11191--genus.Eubacteriumcoprostanoligenesgroup.id.11375	genus.RikenellaceaeRC9gutgroup.id.11191	genus.Eubacteriumcoprostanoligenesgroup.id.11375	0.114391	3.28e-08	1.53e-07
genus.Roseburia.id.2012--genus.Eubacteriumcoprostanoligenesgroup.id.11375	genus.Roseburia.id.2012	genus.Eubacteriumcoprostanoligenesgroup.id.11375	0.274616	5.69e-34	2.14e-32
genus.Rothia.id.646--genus.Eubacteriumcoprostanoligenesgroup.id.11375	genus.Rothia.id.646	genus.Eubacteriumcoprostanoligenesgroup.id.11375	-0.198949	3.09e-22	5.74e-21
genus.Ruminiclostridium6.id.11356--genus.Eubacteriumcoprostanoligenesgroup.id.11375	genus.Ruminiclostridium6.id.11356	genus.Eubacteriumcoprostanoligenesgroup.id.11375	0.269357	2.66e-31	8.69e-30
genus.Ruminiclostridium9.id.11357--genus.Eubacteriumcoprostanoligenesgroup.id.11375	genus.Ruminiclostridium9.id.11357	genus.Eubacteriumcoprostanoligenesgroup.id.11375	0.15785	9.58e-08	4.22e-07
genus.RuminococcaceaeNK4A214group.id.11358--genus.Eubacteriumcoprostanoligenesgroup.id.11375	genus.RuminococcaceaeNK4A214group.id.11358	genus.Eubacteriumcoprostanoligenesgroup.id.11375	0.585662	5.85e-186	1.03e-182
genus.RuminococcaceaeUCG-002.id.11360--genus.Eubacteriumcoprostanoligenesgroup.id.11375	genus.RuminococcaceaeUCG-002.id.11360	genus.Eubacteriumcoprostanoligenesgroup.id.11375	0.61438	8.51e-260	3.74e-256
genus.RuminococcaceaeUCG-003.id.11361--genus.Eubacteriumcoprostanoligenesgroup.id.11375	genus.RuminococcaceaeUCG-003.id.11361	genus.Eubacteriumcoprostanoligenesgroup.id.11375	0.391613	4.47e-88	1.06e-85
genus.RuminococcaceaeUCG-004.id.11362--genus.Eubacteriumcoprostanoligenesgroup.id.11375	genus.RuminococcaceaeUCG-004.id.11362	genus.Eubacteriumcoprostanoligenesgroup.id.11375	0.247068	1.32e-31	4.39e-30
genus.RuminococcaceaeUCG-005.id.11363--genus.Eubacteriumcoprostanoligenesgroup.id.11375	genus.RuminococcaceaeUCG-005.id.11363	genus.Eubacteriumcoprostanoligenesgroup.id.11375	0.598978	1.5e-242	4.39e-239
genus.RuminococcaceaeUCG-009.id.11366--genus.Eubacteriumcoprostanoligenesgroup.id.11375	genus.RuminococcaceaeUCG-009.id.11366	genus.Eubacteriumcoprostanoligenesgroup.id.11375	0.171392	8.47e-17	1.03e-15
genus.RuminococcaceaeUCG-010.id.11367--genus.Eubacteriumcoprostanoligenesgroup.id.11375	genus.RuminococcaceaeUCG-010.id.11367	genus.Eubacteriumcoprostanoligenesgroup.id.11375	0.433962	2.27e-72	3.3e-70
genus.RuminococcaceaeUCG-013.id.11370--genus.Eubacteriumcoprostanoligenesgroup.id.11375	genus.RuminococcaceaeUCG-013.id.11370	genus.Eubacteriumcoprostanoligenesgroup.id.11375	0.2039	2.63e-23	5.31e-22
genus.RuminococcaceaeUCG-014.id.11371--genus.Eubacteriumcoprostanoligenesgroup.id.11375	genus.RuminococcaceaeUCG-014.id.11371	genus.Eubacteriumcoprostanoligenesgroup.id.11375	0.421974	7.52e-64	8.42e-62
genus.Ruminococcus1.id.11373--genus.Eubacteriumcoprostanoligenesgroup.id.11375	genus.Ruminococcus1.id.11373	genus.Eubacteriumcoprostanoligenesgroup.id.11375	0.522236	4.96e-132	3.01e-129
genus.Ruminococcus2.id.11374--genus.Eubacteriumcoprostanoligenesgroup.id.11375	genus.Ruminococcus2.id.11374	genus.Eubacteriumcoprostanoligenesgroup.id.11375	0.208621	2.37e-24	5.14e-23
genus.Saccharopolyspora.id.757--genus.Eubacteriumcoprostanoligenesgroup.id.11375	genus.Saccharopolyspora.id.757	genus.Eubacteriumcoprostanoligenesgroup.id.11375	-0.220009	3.69e-17	4.61e-16
genus.Sellimonas.id.14369--genus.Eubacteriumcoprostanoligenesgroup.id.11375	genus.Sellimonas.id.14369	genus.Eubacteriumcoprostanoligenesgroup.id.11375	-0.0988008	4.86e-05	0.000141019
genus.Senegalimassilia.id.11160--genus.Eubacteriumcoprostanoligenesgroup.id.11375	genus.Senegalimassilia.id.11160	genus.Eubacteriumcoprostanoligenesgroup.id.11375	0.122597	1.44e-07	6.19e-07
genus.Simplicispira.id.2957--genus.Eubacteriumcoprostanoligenesgroup.id.11375	genus.Simplicispira.id.2957	genus.Eubacteriumcoprostanoligenesgroup.id.11375	-0.201539	1.86e-14	1.82e-13
genus.Slackia.id.825--genus.Eubacteriumcoprostanoligenesgroup.id.11375	genus.Slackia.id.825	genus.Eubacteriumcoprostanoligenesgroup.id.11375	0.11111	4.3e-06	1.48e-05
genus.Solobacterium.id.2161--genus.Eubacteriumcoprostanoligenesgroup.id.11375	genus.Solobacterium.id.2161	genus.Eubacteriumcoprostanoligenesgroup.id.11375	-0.139953	1.98e-06	7.2e-06
genus.Sphingomonas.id.2852--genus.Eubacteriumcoprostanoligenesgroup.id.11375	genus.Sphingomonas.id.2852	genus.Eubacteriumcoprostanoligenesgroup.id.11375	-0.19298	5.99e-18	7.98e-17
genus.Staphylococcus.id.1780--genus.Eubacteriumcoprostanoligenesgroup.id.11375	genus.Staphylococcus.id.1780	genus.Eubacteriumcoprostanoligenesgroup.id.11375	-0.145673	1.71e-12	1.36e-11
genus.Stenotrophomonas.id.3818--genus.Eubacteriumcoprostanoligenesgroup.id.11375	genus.Stenotrophomonas.id.3818	genus.Eubacteriumcoprostanoligenesgroup.id.11375	-0.182145	8.08e-19	1.16e-17
genus.Streptococcus.id.1853--genus.Eubacteriumcoprostanoligenesgroup.id.11375	genus.Streptococcus.id.1853	genus.Eubacteriumcoprostanoligenesgroup.id.11375	-0.18128	2.24e-14	2.18e-13
genus.Subdoligranulum.id.2070--genus.Eubacteriumcoprostanoligenesgroup.id.11375	genus.Subdoligranulum.id.2070	genus.Eubacteriumcoprostanoligenesgroup.id.11375	0.43616	2.42e-37	1.07e-35
genus.Sutterella.id.2896--genus.Eubacteriumcoprostanoligenesgroup.id.11375	genus.Sutterella.id.2896	genus.Eubacteriumcoprostanoligenesgroup.id.11375	0.0733948	0.00752816	0.0145738
genus.Terrisporobacter.id.11348--genus.Eubacteriumcoprostanoligenesgroup.id.11375	genus.Terrisporobacter.id.11348	genus.Eubacteriumcoprostanoligenesgroup.id.11375	0.0634446	0.00224769	0.00483478
genus.Tyzzerella.id.11334--genus.Eubacteriumcoprostanoligenesgroup.id.11375	genus.Tyzzerella.id.11334	genus.Eubacteriumcoprostanoligenesgroup.id.11375	-0.164589	8.53e-07	3.28e-06
genus.Tyzzerella3.id.11335--genus.Eubacteriumcoprostanoligenesgroup.id.11375	genus.Tyzzerella3.id.11335	genus.Eubacteriumcoprostanoligenesgroup.id.11375	-0.101838	0.00258346	0.00547728
genus.Tyzzerella4.id.11336--genus.Eubacteriumcoprostanoligenesgroup.id.11375	genus.Tyzzerella4.id.11336	genus.Eubacteriumcoprostanoligenesgroup.id.11375	-0.34319	9.39e-40	4.62e-38
genus.Veillonella.id.2198--genus.Eubacteriumcoprostanoligenesgroup.id.11375	genus.Veillonella.id.2198	genus.Eubacteriumcoprostanoligenesgroup.id.11375	-0.155477	1.55e-09	8.69e-09
genus.Vibrionimonas.id.13914--genus.Eubacteriumcoprostanoligenesgroup.id.11375	genus.Vibrionimonas.id.13914	genus.Eubacteriumcoprostanoligenesgroup.id.11375	-0.128547	2.99e-07	1.23e-06
genus.Weissella.id.1843--genus.Eubacteriumcoprostanoligenesgroup.id.11375	genus.Weissella.id.1843	genus.Eubacteriumcoprostanoligenesgroup.id.11375	-0.12112	3.66e-05	0.000108327
genus.Eubacteriumhalliigroup.id.11338--genus.Eubacteriumeligensgroup.id.14372	genus.Eubacteriumhalliigroup.id.11338	genus.Eubacteriumeligensgroup.id.14372	0.0777919	0.000177634	0.000468907
genus.Eubacteriumnodatumgroup.id.11297--genus.Eubacteriumeligensgroup.id.14372	genus.Eubacteriumnodatumgroup.id.11297	genus.Eubacteriumeligensgroup.id.14372	-0.0580847	0.00516349	0.0103141
genus.Eubacteriumrectalegroup.id.14374--genus.Eubacteriumeligensgroup.id.14372	genus.Eubacteriumrectalegroup.id.14374	genus.Eubacteriumeligensgroup.id.14372	0.323668	1.19e-58	1.16e-56
genus.Eubacteriumruminantiumgroup.id.11340--genus.Eubacteriumeligensgroup.id.14372	genus.Eubacteriumruminantiumgroup.id.11340	genus.Eubacteriumeligensgroup.id.14372	0.205552	1.14e-23	2.36e-22
genus.Eubacteriumventriosumgroup.id.11341--genus.Eubacteriumeligensgroup.id.14372	genus.Eubacteriumventriosumgroup.id.11341	genus.Eubacteriumeligensgroup.id.14372	0.209529	9.41e-20	1.45e-18
genus.Eubacteriumxylanophilumgroup.id.14375--genus.Eubacteriumeligensgroup.id.14372	genus.Eubacteriumxylanophilumgroup.id.14375	genus.Eubacteriumeligensgroup.id.14372	0.156312	3.47e-14	3.3e-13
genus.Ruminococcusgnavusgroup.id.14376--genus.Eubacteriumeligensgroup.id.14372	genus.Ruminococcusgnavusgroup.id.14376	genus.Eubacteriumeligensgroup.id.14372	-0.15623	3.57e-14	3.39e-13
genus.Abiotrophia.id.1803--genus.Eubacteriumeligensgroup.id.14372	genus.Abiotrophia.id.1803	genus.Eubacteriumeligensgroup.id.14372	-0.0850227	4.15e-05	0.000121845
genus.Acinetobacter.id.3711--genus.Eubacteriumeligensgroup.id.14372	genus.Acinetobacter.id.3711	genus.Eubacteriumeligensgroup.id.14372	-0.129795	4.94e-10	2.95e-09
genus.Aliihoeflea.id.2512--genus.Eubacteriumeligensgroup.id.14372	genus.Aliihoeflea.id.2512	genus.Eubacteriumeligensgroup.id.14372	-0.134979	6.51e-11	4.3e-10
genus.Alistipes.id.968--genus.Eubacteriumeligensgroup.id.14372	genus.Alistipes.id.968	genus.Eubacteriumeligensgroup.id.14372	0.13017	3.05e-10	1.88e-09
genus.Alloprevotella.id.961--genus.Eubacteriumeligensgroup.id.14372	genus.Alloprevotella.id.961	genus.Eubacteriumeligensgroup.id.14372	0.0756241	0.000428481	0.00105844
genus.Anaerotruncus.id.2054--genus.Eubacteriumeligensgroup.id.14372	genus.Anaerotruncus.id.2054	genus.Eubacteriumeligensgroup.id.14372	0.0832178	6.03e-05	0.000172154
genus.Atopobium.id.814--genus.Eubacteriumeligensgroup.id.14372	genus.Atopobium.id.814	genus.Eubacteriumeligensgroup.id.14372	-0.109198	1.34e-07	5.79e-07
genus.Bacteroides.id.918--genus.Eubacteriumeligensgroup.id.14372	genus.Bacteroides.id.918	genus.Eubacteriumeligensgroup.id.14372	0.0608242	0.00776369	0.0149786
genus.Barnesiella.id.944--genus.Eubacteriumeligensgroup.id.14372	genus.Barnesiella.id.944	genus.Eubacteriumeligensgroup.id.14372	0.0792798	0.00013298	0.000358571
genus.Blastomonas.id.2845--genus.Eubacteriumeligensgroup.id.14372	genus.Blastomonas.id.2845	genus.Eubacteriumeligensgroup.id.14372	-0.105393	3.63e-07	1.47e-06
genus.Brachybacterium.id.535--genus.Eubacteriumeligensgroup.id.14372	genus.Brachybacterium.id.535	genus.Eubacteriumeligensgroup.id.14372	-0.111369	1.21e-05	3.89e-05
genus.Bradyrhizobium.id.2448--genus.Eubacteriumeligensgroup.id.14372	genus.Bradyrhizobium.id.2448	genus.Eubacteriumeligensgroup.id.14372	-0.17528	6.13e-10	3.62e-09
genus.Brevibacterium.id.522--genus.Eubacteriumeligensgroup.id.14372	genus.Brevibacterium.id.522	genus.Eubacteriumeligensgroup.id.14372	-0.104453	4.61e-07	1.84e-06
genus.Brevundimonas.id.2390--genus.Eubacteriumeligensgroup.id.14372	genus.Brevundimonas.id.2390	genus.Eubacteriumeligensgroup.id.14372	-0.135071	6.32e-11	4.19e-10
genus.Brochothrix.id.1738--genus.Eubacteriumeligensgroup.id.14372	genus.Brochothrix.id.1738	genus.Eubacteriumeligensgroup.id.14372	-0.118364	1.07e-08	5.32e-08
genus.Brucella.id.2457--genus.Eubacteriumeligensgroup.id.14372	genus.Brucella.id.2457	genus.Eubacteriumeligensgroup.id.14372	-0.121882	6.81e-06	2.27e-05
genus.Butyricicoccus.id.2055--genus.Eubacteriumeligensgroup.id.14372	genus.Butyricicoccus.id.2055	genus.Eubacteriumeligensgroup.id.14372	0.11411	1.15e-06	4.32e-06
genus.Butyricimonas.id.945--genus.Eubacteriumeligensgroup.id.14372	genus.Butyricimonas.id.945	genus.Eubacteriumeligensgroup.id.14372	0.0596156	0.00409778	0.00835334
genus.Catabacter.id.11282--genus.Eubacteriumeligensgroup.id.14372	genus.Catabacter.id.11282	genus.Eubacteriumeligensgroup.id.14372	-0.0847296	4.41e-05	0.000128919
genus.Catenibacterium.id.2153--genus.Eubacteriumeligensgroup.id.14372	genus.Catenibacterium.id.2153	genus.Eubacteriumeligensgroup.id.14372	0.0517099	0.0128054	0.023565
genus.ChristensenellaceaeR-7group.id.11283--genus.Eubacteriumeligensgroup.id.14372	genus.ChristensenellaceaeR-7group.id.11283	genus.Eubacteriumeligensgroup.id.14372	0.159579	9.87e-15	9.9e-14
genus.Chryseobacterium.id.1126--genus.Eubacteriumeligensgroup.id.14372	genus.Chryseobacterium.id.1126	genus.Eubacteriumeligensgroup.id.14372	-0.102375	7.78e-07	3.01e-06
genus.Comamonas.id.2925--genus.Eubacteriumeligensgroup.id.14372	genus.Comamonas.id.2925	genus.Eubacteriumeligensgroup.id.14372	-0.117449	2.02e-07	8.5e-07
genus.Coprobacillus.id.2154--genus.Eubacteriumeligensgroup.id.14372	genus.Coprobacillus.id.2154	genus.Eubacteriumeligensgroup.id.14372	-0.0516484	0.0129125	0.0237446
genus.Coprococcus1.id.11301--genus.Eubacteriumeligensgroup.id.14372	genus.Coprococcus1.id.11301	genus.Eubacteriumeligensgroup.id.14372	0.143411	2.65e-08	1.25e-07
genus.Coprococcus2.id.11302--genus.Eubacteriumeligensgroup.id.14372	genus.Coprococcus2.id.11302	genus.Eubacteriumeligensgroup.id.14372	0.217075	1.46e-12	1.17e-11
genus.Coprococcus3.id.11303--genus.Eubacteriumeligensgroup.id.14372	genus.Coprococcus3.id.11303	genus.Eubacteriumeligensgroup.id.14372	0.156795	1.05e-10	6.76e-10
genus.Corynebacterium.id.449--genus.Eubacteriumeligensgroup.id.14372	genus.Corynebacterium.id.449	genus.Eubacteriumeligensgroup.id.14372	-0.0891376	0.000116531	0.000316744
genus.Corynebacterium1.id.11143--genus.Eubacteriumeligensgroup.id.14372	genus.Corynebacterium1.id.11143	genus.Eubacteriumeligensgroup.id.14372	-0.0750994	0.000820412	0.00191936
genus.Delftia.id.2927--genus.Eubacteriumeligensgroup.id.14372	genus.Delftia.id.2927	genus.Eubacteriumeligensgroup.id.14372	-0.128578	5.58e-06	1.89e-05
genus.Desulfovibrio.id.3173--genus.Eubacteriumeligensgroup.id.14372	genus.Desulfovibrio.id.3173	genus.Eubacteriumeligensgroup.id.14372	0.0702352	0.000715841	0.00169458
genus.Dorea.id.1997--genus.Eubacteriumeligensgroup.id.14372	genus.Dorea.id.1997	genus.Eubacteriumeligensgroup.id.14372	0.111395	7.52e-08	3.35e-07
genus.Eggerthella.id.819--genus.Eubacteriumeligensgroup.id.14372	genus.Eggerthella.id.819	genus.Eubacteriumeligensgroup.id.14372	-0.13326	1.14e-10	7.32e-10
genus.Eisenbergiella.id.11304--genus.Eubacteriumeligensgroup.id.14372	genus.Eisenbergiella.id.11304	genus.Eubacteriumeligensgroup.id.14372	-0.0881838	3.36e-05	9.99e-05
genus.Enhydrobacter.id.3713--genus.Eubacteriumeligensgroup.id.14372	genus.Enhydrobacter.id.3713	genus.Eubacteriumeligensgroup.id.14372	-0.126193	1.05e-09	6e-09
genus.Enterococcus.id.1831--genus.Eubacteriumeligensgroup.id.14372	genus.Enterococcus.id.1831	genus.Eubacteriumeligensgroup.id.14372	-0.0730408	0.000433066	0.00106901
genus.Erysipelatoclostridium.id.11381--genus.Eubacteriumeligensgroup.id.14372	genus.Erysipelatoclostridium.id.11381	genus.Eubacteriumeligensgroup.id.14372	-0.150289	8.96e-13	7.34e-12
genus.ErysipelotrichaceaeUCG-003.id.11384--genus.Eubacteriumeligensgroup.id.14372	genus.ErysipelotrichaceaeUCG-003.id.11384	genus.Eubacteriumeligensgroup.id.14372	0.103941	5.3e-07	2.1e-06
genus.Escherichia-Shigella.id.3504--genus.Eubacteriumeligensgroup.id.14372	genus.Escherichia-Shigella.id.3504	genus.Eubacteriumeligensgroup.id.14372	-0.192967	5.76e-21	9.84e-20
genus.Eubacterium.id.1932--genus.Eubacteriumeligensgroup.id.14372	genus.Eubacterium.id.1932	genus.Eubacteriumeligensgroup.id.14372	-0.0869878	7.19e-05	0.000202866
genus.Ezakiella.id.11289--genus.Eubacteriumeligensgroup.id.14372	genus.Ezakiella.id.11289	genus.Eubacteriumeligensgroup.id.14372	-0.0475288	0.0221634	0.0385349
genus.Faecalibacterium.id.2057--genus.Eubacteriumeligensgroup.id.14372	genus.Faecalibacterium.id.2057	genus.Eubacteriumeligensgroup.id.14372	0.276666	1.71e-42	9.28e-41
genus.Faecalitalea.id.11392--genus.Eubacteriumeligensgroup.id.14372	genus.Faecalitalea.id.11392	genus.Eubacteriumeligensgroup.id.14372	-0.0899641	6.9e-05	0.000195248
genus.FamilyXIIIAD3011group.id.11293--genus.Eubacteriumeligensgroup.id.14372	genus.FamilyXIIIAD3011group.id.11293	genus.Eubacteriumeligensgroup.id.14372	0.0686915	0.00256332	0.00544179
genus.FamilyXIIIUCG-001.id.11294--genus.Eubacteriumeligensgroup.id.14372	genus.FamilyXIIIUCG-001.id.11294	genus.Eubacteriumeligensgroup.id.14372	0.124347	1.63e-08	7.88e-08
genus.Flavobacterium.id.1142--genus.Eubacteriumeligensgroup.id.14372	genus.Flavobacterium.id.1142	genus.Eubacteriumeligensgroup.id.14372	-0.111186	7.89e-08	3.51e-07
genus.Fusicatenibacter.id.11305--genus.Eubacteriumeligensgroup.id.14372	genus.Fusicatenibacter.id.11305	genus.Eubacteriumeligensgroup.id.14372	0.124883	3.65e-05	0.000108049
genus.Fusobacterium.id.2210--genus.Eubacteriumeligensgroup.id.14372	genus.Fusobacterium.id.2210	genus.Eubacteriumeligensgroup.id.14372	-0.0924385	8.29e-06	2.74e-05
genus.Gordonibacter.id.821--genus.Eubacteriumeligensgroup.id.14372	genus.Gordonibacter.id.821	genus.Eubacteriumeligensgroup.id.14372	-0.0860658	0.000691599	0.00164261
genus.Granulicatella.id.1821--genus.Eubacteriumeligensgroup.id.14372	genus.Granulicatella.id.1821	genus.Eubacteriumeligensgroup.id.14372	-0.0621577	0.00519607	0.0103721
genus.Haemophilus.id.3698--genus.Eubacteriumeligensgroup.id.14372	genus.Haemophilus.id.3698	genus.Eubacteriumeligensgroup.id.14372	0.147236	9.99e-13	8.13e-12
genus.Halomonas.id.3616--genus.Eubacteriumeligensgroup.id.14372	genus.Halomonas.id.3616	genus.Eubacteriumeligensgroup.id.14372	-0.106682	1.86e-06	6.8e-06
genus.Herbaspirillum.id.2972--genus.Eubacteriumeligensgroup.id.14372	genus.Herbaspirillum.id.2972	genus.Eubacteriumeligensgroup.id.14372	-0.135139	6.18e-11	4.1e-10
genus.Holdemanella.id.11393--genus.Eubacteriumeligensgroup.id.14372	genus.Holdemanella.id.11393	genus.Eubacteriumeligensgroup.id.14372	0.0823452	0.000209546	0.000545689
genus.Hungatella.id.11306--genus.Eubacteriumeligensgroup.id.14372	genus.Hungatella.id.11306	genus.Eubacteriumeligensgroup.id.14372	-0.123706	2.23e-09	1.22e-08
genus.Hydrobacter.id.14314--genus.Eubacteriumeligensgroup.id.14372	genus.Hydrobacter.id.14314	genus.Eubacteriumeligensgroup.id.14372	-0.0833389	5.88e-05	0.000168172
genus.Idiomarina.id.3387--genus.Eubacteriumeligensgroup.id.14372	genus.Idiomarina.id.3387	genus.Eubacteriumeligensgroup.id.14372	-0.114947	2.81e-08	1.32e-07
genus.Lachnospira.id.2004--genus.Eubacteriumeligensgroup.id.14372	genus.Lachnospira.id.2004	genus.Eubacteriumeligensgroup.id.14372	0.315809	2.26e-36	9.41e-35
genus.LachnospiraceaeFCS020group.id.11314--genus.Eubacteriumeligensgroup.id.14372	genus.LachnospiraceaeFCS020group.id.11314	genus.Eubacteriumeligensgroup.id.14372	0.089754	1.5e-05	4.75e-05
genus.LachnospiraceaeND3007group.id.11317--genus.Eubacteriumeligensgroup.id.14372	genus.LachnospiraceaeND3007group.id.11317	genus.Eubacteriumeligensgroup.id.14372	0.197883	1.37e-20	2.28e-19
genus.LachnospiraceaeNK4A136group.id.11319--genus.Eubacteriumeligensgroup.id.14372	genus.LachnospiraceaeNK4A136group.id.11319	genus.Eubacteriumeligensgroup.id.14372	0.276538	1.43e-39	6.98e-38
genus.LachnospiraceaeUCG-001.id.11321--genus.Eubacteriumeligensgroup.id.14372	genus.LachnospiraceaeUCG-001.id.11321	genus.Eubacteriumeligensgroup.id.14372	0.208521	5.79e-14	5.39e-13
genus.LachnospiraceaeUCG-003.id.11323--genus.Eubacteriumeligensgroup.id.14372	genus.LachnospiraceaeUCG-003.id.11323	genus.Eubacteriumeligensgroup.id.14372	0.151108	2.76e-05	8.31e-05
genus.LachnospiraceaeUCG-004.id.11324--genus.Eubacteriumeligensgroup.id.14372	genus.LachnospiraceaeUCG-004.id.11324	genus.Eubacteriumeligensgroup.id.14372	0.240288	9.12e-19	1.3e-17
genus.LachnospiraceaeUCG-010.id.11330--genus.Eubacteriumeligensgroup.id.14372	genus.LachnospiraceaeUCG-010.id.11330	genus.Eubacteriumeligensgroup.id.14372	0.141645	2.96e-08	1.39e-07
genus.Lactobacillus.id.1837--genus.Eubacteriumeligensgroup.id.14372	genus.Lactobacillus.id.1837	genus.Eubacteriumeligensgroup.id.14372	-0.0618591	0.00289348	0.00607158
genus.Lelliottia.id.14638--genus.Eubacteriumeligensgroup.id.14372	genus.Lelliottia.id.14638	genus.Eubacteriumeligensgroup.id.14372	-0.0704677	0.000687098	0.00163258
genus.Marvinbryantia.id.2005--genus.Eubacteriumeligensgroup.id.14372	genus.Marvinbryantia.id.2005	genus.Eubacteriumeligensgroup.id.14372	0.0798211	0.000119537	0.000324513
genus.Massilia.id.2975--genus.Eubacteriumeligensgroup.id.14372	genus.Massilia.id.2975	genus.Eubacteriumeligensgroup.id.14372	-0.108858	1.47e-07	6.31e-07
genus.Methylobacterium.id.2497--genus.Eubacteriumeligensgroup.id.14372	genus.Methylobacterium.id.2497	genus.Eubacteriumeligensgroup.id.14372	-0.0978918	4.86e-06	1.66e-05
genus.Mogibacterium.id.1960--genus.Eubacteriumeligensgroup.id.14372	genus.Mogibacterium.id.1960	genus.Eubacteriumeligensgroup.id.14372	-0.0928232	0.000339531	0.000854809
genus.Nocardiopsis.id.777--genus.Eubacteriumeligensgroup.id.14372	genus.Nocardiopsis.id.777	genus.Eubacteriumeligensgroup.id.14372	-0.105532	3.5e-07	1.42e-06
genus.Odoribacter.id.952--genus.Eubacteriumeligensgroup.id.14372	genus.Odoribacter.id.952	genus.Eubacteriumeligensgroup.id.14372	0.136897	4.01e-07	1.62e-06
genus.Oscillospira.id.2064--genus.Eubacteriumeligensgroup.id.14372	genus.Oscillospira.id.2064	genus.Eubacteriumeligensgroup.id.14372	0.0874994	0.000672194	0.00160063
genus.Parabacteroides.id.954--genus.Eubacteriumeligensgroup.id.14372	genus.Parabacteroides.id.954	genus.Eubacteriumeligensgroup.id.14372	0.0636815	0.00216343	0.00466783
genus.Paraprevotella.id.962--genus.Eubacteriumeligensgroup.id.14372	genus.Paraprevotella.id.962	genus.Eubacteriumeligensgroup.id.14372	0.0736425	0.000952406	0.00220252
genus.Pelagibacterium.id.2484--genus.Eubacteriumeligensgroup.id.14372	genus.Pelagibacterium.id.2484	genus.Eubacteriumeligensgroup.id.14372	-0.13634	1.19e-09	6.76e-09
genus.Pelomonas.id.2945--genus.Eubacteriumeligensgroup.id.14372	genus.Pelomonas.id.2945	genus.Eubacteriumeligensgroup.id.14372	-0.148159	2.07e-05	6.4e-05
genus.Peptococcus.id.2037--genus.Eubacteriumeligensgroup.id.14372	genus.Peptococcus.id.2037	genus.Eubacteriumeligensgroup.id.14372	0.0658029	0.011948	0.0221005
genus.Peptoniphilus.id.1946--genus.Eubacteriumeligensgroup.id.14372	genus.Peptoniphilus.id.1946	genus.Eubacteriumeligensgroup.id.14372	-0.0939416	5.86e-06	1.97e-05
genus.Phascolarctobacterium.id.2168--genus.Eubacteriumeligensgroup.id.14372	genus.Phascolarctobacterium.id.2168	genus.Eubacteriumeligensgroup.id.14372	0.123259	2.55e-09	1.38e-08
genus.Phreatobacter.id.11439--genus.Eubacteriumeligensgroup.id.14372	genus.Phreatobacter.id.11439	genus.Eubacteriumeligensgroup.id.14372	-0.0937201	6.17e-06	2.07e-05
genus.Prauserella.id.754--genus.Eubacteriumeligensgroup.id.14372	genus.Prauserella.id.754	genus.Eubacteriumeligensgroup.id.14372	-0.102279	7.96e-07	3.07e-06
genus.Prevotella2.id.11180--genus.Eubacteriumeligensgroup.id.14372	genus.Prevotella2.id.11180	genus.Eubacteriumeligensgroup.id.14372	0.105397	2.91e-05	8.73e-05
genus.Prevotella6.id.11181--genus.Eubacteriumeligensgroup.id.14372	genus.Prevotella6.id.11181	genus.Eubacteriumeligensgroup.id.14372	-0.0553092	0.00775069	0.0149552
genus.Prevotella9.id.11183--genus.Eubacteriumeligensgroup.id.14372	genus.Prevotella9.id.11183	genus.Eubacteriumeligensgroup.id.14372	0.140253	1.21e-08	5.97e-08
genus.PrevotellaceaeUCG-001.id.11186--genus.Eubacteriumeligensgroup.id.14372	genus.PrevotellaceaeUCG-001.id.11186	genus.Eubacteriumeligensgroup.id.14372	0.0548985	0.0082206	0.0157908
genus.Pseudobutyrivibrio.id.2010--genus.Eubacteriumeligensgroup.id.14372	genus.Pseudobutyrivibrio.id.2010	genus.Eubacteriumeligensgroup.id.14372	0.0732269	0.000418608	0.0010358
genus.Pseudomonas.id.3723--genus.Eubacteriumeligensgroup.id.14372	genus.Pseudomonas.id.3723	genus.Eubacteriumeligensgroup.id.14372	-0.140833	3.31e-09	1.77e-08
genus.Psychrobacter.id.3716--genus.Eubacteriumeligensgroup.id.14372	genus.Psychrobacter.id.3716	genus.Eubacteriumeligensgroup.id.14372	-0.0931002	1.72e-05	5.39e-05
genus.Ralstonia.id.2909--genus.Eubacteriumeligensgroup.id.14372	genus.Ralstonia.id.2909	genus.Eubacteriumeligensgroup.id.14372	-0.166259	2.83e-07	1.17e-06
genus.Rheinheimera.id.3426--genus.Eubacteriumeligensgroup.id.14372	genus.Rheinheimera.id.3426	genus.Eubacteriumeligensgroup.id.14372	-0.101261	1.26e-06	4.71e-06
genus.Roseburia.id.2012--genus.Eubacteriumeligensgroup.id.14372	genus.Roseburia.id.2012	genus.Eubacteriumeligensgroup.id.14372	0.2718	9.09e-36	3.67e-34
genus.Ruminiclostridium6.id.11356--genus.Eubacteriumeligensgroup.id.14372	genus.Ruminiclostridium6.id.11356	genus.Eubacteriumeligensgroup.id.14372	0.115938	6.62e-07	2.58e-06
genus.Ruminiclostridium9.id.11357--genus.Eubacteriumeligensgroup.id.14372	genus.Ruminiclostridium9.id.11357	genus.Eubacteriumeligensgroup.id.14372	0.0827783	7.31e-05	0.000206054
genus.RuminococcaceaeNK4A214group.id.11358--genus.Eubacteriumeligensgroup.id.14372	genus.RuminococcaceaeNK4A214group.id.11358	genus.Eubacteriumeligensgroup.id.14372	0.164467	1.44e-15	1.55e-14
genus.RuminococcaceaeUCG-002.id.11360--genus.Eubacteriumeligensgroup.id.14372	genus.RuminococcaceaeUCG-002.id.11360	genus.Eubacteriumeligensgroup.id.14372	0.212808	2.65e-25	6.24e-24
genus.RuminococcaceaeUCG-003.id.11361--genus.Eubacteriumeligensgroup.id.14372	genus.RuminococcaceaeUCG-003.id.11361	genus.Eubacteriumeligensgroup.id.14372	0.226887	2.41e-20	3.93e-19
genus.RuminococcaceaeUCG-005.id.11363--genus.Eubacteriumeligensgroup.id.14372	genus.RuminococcaceaeUCG-005.id.11363	genus.Eubacteriumeligensgroup.id.14372	0.166736	5.27e-15	5.42e-14
genus.RuminococcaceaeUCG-010.id.11367--genus.Eubacteriumeligensgroup.id.14372	genus.RuminococcaceaeUCG-010.id.11367	genus.Eubacteriumeligensgroup.id.14372	0.118062	1.17e-08	5.78e-08
genus.RuminococcaceaeUCG-013.id.11370--genus.Eubacteriumeligensgroup.id.14372	genus.RuminococcaceaeUCG-013.id.11370	genus.Eubacteriumeligensgroup.id.14372	0.149902	6.36e-12	4.75e-11
genus.RuminococcaceaeUCG-014.id.11371--genus.Eubacteriumeligensgroup.id.14372	genus.RuminococcaceaeUCG-014.id.11371	genus.Eubacteriumeligensgroup.id.14372	0.162191	3.21e-09	1.72e-08
genus.Ruminococcus1.id.11373--genus.Eubacteriumeligensgroup.id.14372	genus.Ruminococcus1.id.11373	genus.Eubacteriumeligensgroup.id.14372	0.262257	8e-27	2.06e-25
genus.Ruminococcus2.id.11374--genus.Eubacteriumeligensgroup.id.14372	genus.Ruminococcus2.id.11374	genus.Eubacteriumeligensgroup.id.14372	0.0982139	8.85e-06	2.92e-05
genus.Saccharopolyspora.id.757--genus.Eubacteriumeligensgroup.id.14372	genus.Saccharopolyspora.id.757	genus.Eubacteriumeligensgroup.id.14372	-0.113624	1.6e-07	6.83e-07
genus.Simplicispira.id.2957--genus.Eubacteriumeligensgroup.id.14372	genus.Simplicispira.id.2957	genus.Eubacteriumeligensgroup.id.14372	-0.0984374	2.04e-06	7.41e-06
genus.Solobacterium.id.2161--genus.Eubacteriumeligensgroup.id.14372	genus.Solobacterium.id.2161	genus.Eubacteriumeligensgroup.id.14372	-0.0602763	0.00370287	0.00761096
genus.Sphingomonas.id.2852--genus.Eubacteriumeligensgroup.id.14372	genus.Sphingomonas.id.2852	genus.Eubacteriumeligensgroup.id.14372	-0.121243	1.81e-06	6.63e-06
genus.Staphylococcus.id.1780--genus.Eubacteriumeligensgroup.id.14372	genus.Staphylococcus.id.1780	genus.Eubacteriumeligensgroup.id.14372	-0.0880791	4.33e-05	0.000126812
genus.Stenotrophomonas.id.3818--genus.Eubacteriumeligensgroup.id.14372	genus.Stenotrophomonas.id.3818	genus.Eubacteriumeligensgroup.id.14372	-0.0639633	0.00206697	0.0044784
genus.Subdoligranulum.id.2070--genus.Eubacteriumeligensgroup.id.14372	genus.Subdoligranulum.id.2070	genus.Eubacteriumeligensgroup.id.14372	0.129887	3.34e-10	2.05e-09
genus.Sutterella.id.2896--genus.Eubacteriumeligensgroup.id.14372	genus.Sutterella.id.2896	genus.Eubacteriumeligensgroup.id.14372	0.126677	9.09e-10	5.25e-09
genus.Tyzzerella3.id.11335--genus.Eubacteriumeligensgroup.id.14372	genus.Tyzzerella3.id.11335	genus.Eubacteriumeligensgroup.id.14372	-0.0567359	0.0174219	0.0311412
genus.Tyzzerella4.id.11336--genus.Eubacteriumeligensgroup.id.14372	genus.Tyzzerella4.id.11336	genus.Eubacteriumeligensgroup.id.14372	-0.0999404	2.22e-05	6.82e-05
genus.Vibrionimonas.id.13914--genus.Eubacteriumeligensgroup.id.14372	genus.Vibrionimonas.id.13914	genus.Eubacteriumeligensgroup.id.14372	-0.102057	8.42e-07	3.24e-06
genus.Eubacteriumhalliigroup.id.11338--genus.Eubacteriumfissicatenagroup.id.14373	genus.Eubacteriumhalliigroup.id.11338	genus.Eubacteriumfissicatenagroup.id.14373	-0.151331	2.25e-13	1.96e-12
genus.Eubacteriumrectalegroup.id.14374--genus.Eubacteriumfissicatenagroup.id.14373	genus.Eubacteriumrectalegroup.id.14374	genus.Eubacteriumfissicatenagroup.id.14373	-0.128798	2.35e-05	7.17e-05
genus.Eubacteriumruminantiumgroup.id.11340--genus.Eubacteriumfissicatenagroup.id.14373	genus.Eubacteriumruminantiumgroup.id.11340	genus.Eubacteriumfissicatenagroup.id.14373	-0.0507278	0.0196129	0.0345343
genus.Ruminococcusgauvreauiigroup.id.11342--genus.Eubacteriumfissicatenagroup.id.14373	genus.Ruminococcusgauvreauiigroup.id.11342	genus.Eubacteriumfissicatenagroup.id.14373	-0.0565059	0.00651886	0.0127718
genus.Ruminococcusgnavusgroup.id.14376--genus.Eubacteriumfissicatenagroup.id.14373	genus.Ruminococcusgnavusgroup.id.14376	genus.Eubacteriumfissicatenagroup.id.14373	0.0634117	0.0044675	0.00903679
genus.Acidaminococcus.id.2167--genus.Eubacteriumfissicatenagroup.id.14373	genus.Acidaminococcus.id.2167	genus.Eubacteriumfissicatenagroup.id.14373	0.0779121	0.017456	0.0311989
genus.Acinetobacter.id.3711--genus.Eubacteriumfissicatenagroup.id.14373	genus.Acinetobacter.id.3711	genus.Eubacteriumfissicatenagroup.id.14373	-0.0596744	0.013228	0.024269
genus.Allisonella.id.2174--genus.Eubacteriumfissicatenagroup.id.14373	genus.Allisonella.id.2174	genus.Eubacteriumfissicatenagroup.id.14373	0.0555446	0.0252209	0.0431342
genus.Alloprevotella.id.961--genus.Eubacteriumfissicatenagroup.id.14373	genus.Alloprevotella.id.961	genus.Eubacteriumfissicatenagroup.id.14373	-0.055383	0.00766916	0.0148141
genus.Anaerofilum.id.2053--genus.Eubacteriumfissicatenagroup.id.14373	genus.Anaerofilum.id.2053	genus.Eubacteriumfissicatenagroup.id.14373	0.0510955	0.0139126	0.0253952
genus.Bacteroides.id.918--genus.Eubacteriumfissicatenagroup.id.14373	genus.Bacteroides.id.918	genus.Eubacteriumfissicatenagroup.id.14373	0.193981	5.35e-11	3.58e-10
genus.Bilophila.id.3170--genus.Eubacteriumfissicatenagroup.id.14373	genus.Bilophila.id.3170	genus.Eubacteriumfissicatenagroup.id.14373	0.104956	0.000145983	0.000391232
genus.Blautia.id.1992--genus.Eubacteriumfissicatenagroup.id.14373	genus.Blautia.id.1992	genus.Eubacteriumfissicatenagroup.id.14373	-0.117989	1.12e-06	4.22e-06
genus.Brachybacterium.id.535--genus.Eubacteriumfissicatenagroup.id.14373	genus.Brachybacterium.id.535	genus.Eubacteriumfissicatenagroup.id.14373	0.0517228	0.0127829	0.023526
genus.Bradyrhizobium.id.2448--genus.Eubacteriumfissicatenagroup.id.14373	genus.Bradyrhizobium.id.2448	genus.Eubacteriumfissicatenagroup.id.14373	-0.0576096	0.00554184	0.0110036
genus.Brevibacterium.id.522--genus.Eubacteriumfissicatenagroup.id.14373	genus.Brevibacterium.id.522	genus.Eubacteriumfissicatenagroup.id.14373	-0.0583276	0.0049792	0.00998224
genus.Brevundimonas.id.2390--genus.Eubacteriumfissicatenagroup.id.14373	genus.Brevundimonas.id.2390	genus.Eubacteriumfissicatenagroup.id.14373	-0.0719496	0.000527658	0.0012827
genus.Brucella.id.2457--genus.Eubacteriumfissicatenagroup.id.14373	genus.Brucella.id.2457	genus.Eubacteriumfissicatenagroup.id.14373	-0.113629	4.07e-08	1.88e-07
genus.CandidatusSoleaferrea.id.11350--genus.Eubacteriumfissicatenagroup.id.14373	genus.CandidatusSoleaferrea.id.11350	genus.Eubacteriumfissicatenagroup.id.14373	0.0755248	0.000323242	0.000816489
genus.CandidatusStoquefichus.id.11379--genus.Eubacteriumfissicatenagroup.id.14373	genus.CandidatusStoquefichus.id.11379	genus.Eubacteriumfissicatenagroup.id.14373	0.0935021	0.000159356	0.00042384
genus.Catabacter.id.11282--genus.Eubacteriumfissicatenagroup.id.14373	genus.Catabacter.id.11282	genus.Eubacteriumfissicatenagroup.id.14373	0.136732	1.78e-09	9.87e-09
genus.Catenibacterium.id.2153--genus.Eubacteriumfissicatenagroup.id.14373	genus.Catenibacterium.id.2153	genus.Eubacteriumfissicatenagroup.id.14373	-0.0589142	0.00455843	0.00920696
genus.Christensenella.id.1867--genus.Eubacteriumfissicatenagroup.id.14373	genus.Christensenella.id.1867	genus.Eubacteriumfissicatenagroup.id.14373	0.0990928	0.00293241	0.0061474
genus.ChristensenellaceaeR-7group.id.11283--genus.Eubacteriumfissicatenagroup.id.14373	genus.ChristensenellaceaeR-7group.id.11283	genus.Eubacteriumfissicatenagroup.id.14373	-0.124965	1.9e-07	8.02e-07
genus.Clostridiumsensustricto1.id.1873--genus.Eubacteriumfissicatenagroup.id.14373	genus.Clostridiumsensustricto1.id.1873	genus.Eubacteriumfissicatenagroup.id.14373	-0.0758812	0.00128649	0.00291343
genus.Collinsella.id.815--genus.Eubacteriumfissicatenagroup.id.14373	genus.Collinsella.id.815	genus.Eubacteriumfissicatenagroup.id.14373	-0.105827	0.000949226	0.00219604
genus.Coprobacillus.id.2154--genus.Eubacteriumfissicatenagroup.id.14373	genus.Coprobacillus.id.2154	genus.Eubacteriumfissicatenagroup.id.14373	0.133003	4.97e-08	2.27e-07
genus.Coprococcus2.id.11302--genus.Eubacteriumfissicatenagroup.id.14373	genus.Coprococcus2.id.11302	genus.Eubacteriumfissicatenagroup.id.14373	-0.112199	5.92e-05	0.000169206
genus.Coprococcus3.id.11303--genus.Eubacteriumfissicatenagroup.id.14373	genus.Coprococcus3.id.11303	genus.Eubacteriumfissicatenagroup.id.14373	-0.115361	8.07e-07	3.11e-06
genus.DefluviitaleaceaeUCG-011.id.11287--genus.Eubacteriumfissicatenagroup.id.14373	genus.DefluviitaleaceaeUCG-011.id.11287	genus.Eubacteriumfissicatenagroup.id.14373	0.0733291	0.0014586	0.00326033
genus.Dielma.id.11380--genus.Eubacteriumfissicatenagroup.id.14373	genus.Dielma.id.11380	genus.Eubacteriumfissicatenagroup.id.14373	0.147202	1.03e-06	3.9e-06
genus.Dorea.id.1997--genus.Eubacteriumfissicatenagroup.id.14373	genus.Dorea.id.1997	genus.Eubacteriumfissicatenagroup.id.14373	-0.192469	9.56e-18	1.26e-16
genus.Eggerthella.id.819--genus.Eubacteriumfissicatenagroup.id.14373	genus.Eggerthella.id.819	genus.Eubacteriumfissicatenagroup.id.14373	0.106329	2.92e-06	1.03e-05
genus.Eisenbergiella.id.11304--genus.Eubacteriumfissicatenagroup.id.14373	genus.Eisenbergiella.id.11304	genus.Eubacteriumfissicatenagroup.id.14373	0.211199	1.37e-15	1.48e-14
genus.Erysipelatoclostridium.id.11381--genus.Eubacteriumfissicatenagroup.id.14373	genus.Erysipelatoclostridium.id.11381	genus.Eubacteriumfissicatenagroup.id.14373	0.120501	6.29e-08	2.84e-07
genus.ErysipelotrichaceaeUCG-003.id.11384--genus.Eubacteriumfissicatenagroup.id.14373	genus.ErysipelotrichaceaeUCG-003.id.11384	genus.Eubacteriumfissicatenagroup.id.14373	-0.174662	9.2e-14	8.4e-13
genus.Escherichia-Shigella.id.3504--genus.Eubacteriumfissicatenagroup.id.14373	genus.Escherichia-Shigella.id.3504	genus.Eubacteriumfissicatenagroup.id.14373	0.0871983	0.00447652	0.0090519
genus.Eubacterium.id.1932--genus.Eubacteriumfissicatenagroup.id.14373	genus.Eubacterium.id.1932	genus.Eubacteriumfissicatenagroup.id.14373	0.145915	3.63e-06	1.26e-05
genus.Faecalitalea.id.11392--genus.Eubacteriumfissicatenagroup.id.14373	genus.Faecalitalea.id.11392	genus.Eubacteriumfissicatenagroup.id.14373	0.0887769	8.2e-05	0.000229157
genus.FamilyXIIIAD3011group.id.11293--genus.Eubacteriumfissicatenagroup.id.14373	genus.FamilyXIIIAD3011group.id.11293	genus.Eubacteriumfissicatenagroup.id.14373	-0.0471145	0.0233543	0.0403144
genus.Flavonifractor.id.2059--genus.Eubacteriumfissicatenagroup.id.14373	genus.Flavonifractor.id.2059	genus.Eubacteriumfissicatenagroup.id.14373	0.247777	3.85e-27	1.01e-25
genus.Fusicatenibacter.id.11305--genus.Eubacteriumfissicatenagroup.id.14373	genus.Fusicatenibacter.id.11305	genus.Eubacteriumfissicatenagroup.id.14373	-0.106643	2.63e-07	1.09e-06
genus.Fusobacterium.id.2210--genus.Eubacteriumfissicatenagroup.id.14373	genus.Fusobacterium.id.2210	genus.Eubacteriumfissicatenagroup.id.14373	0.0758114	0.0154448	0.0279338
genus.Gordonibacter.id.821--genus.Eubacteriumfissicatenagroup.id.14373	genus.Gordonibacter.id.821	genus.Eubacteriumfissicatenagroup.id.14373	0.0999278	0.00113578	0.00259552
genus.Granulicatella.id.1821--genus.Eubacteriumfissicatenagroup.id.14373	genus.Granulicatella.id.1821	genus.Eubacteriumfissicatenagroup.id.14373	-0.0573951	0.0197976	0.0348281
genus.Halomonas.id.3616--genus.Eubacteriumfissicatenagroup.id.14373	genus.Halomonas.id.3616	genus.Eubacteriumfissicatenagroup.id.14373	-0.0513186	0.0135127	0.0247423
genus.Herbaspirillum.id.2972--genus.Eubacteriumfissicatenagroup.id.14373	genus.Herbaspirillum.id.2972	genus.Eubacteriumfissicatenagroup.id.14373	-0.112718	5.21e-08	2.37e-07
genus.Holdemanella.id.11393--genus.Eubacteriumfissicatenagroup.id.14373	genus.Holdemanella.id.11393	genus.Eubacteriumfissicatenagroup.id.14373	-0.148793	7.52e-10	4.39e-09
genus.Hungatella.id.11306--genus.Eubacteriumfissicatenagroup.id.14373	genus.Hungatella.id.11306	genus.Eubacteriumfissicatenagroup.id.14373	0.228202	8.46e-13	6.95e-12
genus.Hydrobacter.id.14314--genus.Eubacteriumfissicatenagroup.id.14373	genus.Hydrobacter.id.14314	genus.Eubacteriumfissicatenagroup.id.14373	0.0673267	0.00118409	0.00269785
genus.Idiomarina.id.3387--genus.Eubacteriumfissicatenagroup.id.14373	genus.Idiomarina.id.3387	genus.Eubacteriumfissicatenagroup.id.14373	-0.0467262	0.0245208	0.0420513
genus.Intestinimonas.id.2062--genus.Eubacteriumfissicatenagroup.id.14373	genus.Intestinimonas.id.2062	genus.Eubacteriumfissicatenagroup.id.14373	0.0659665	0.00148713	0.00331863
genus.Lachnoclostridium.id.11308--genus.Eubacteriumfissicatenagroup.id.14373	genus.Lachnoclostridium.id.11308	genus.Eubacteriumfissicatenagroup.id.14373	0.139458	2.96e-07	1.22e-06
genus.LachnospiraceaeUCG-001.id.11321--genus.Eubacteriumfissicatenagroup.id.14373	genus.LachnospiraceaeUCG-001.id.11321	genus.Eubacteriumfissicatenagroup.id.14373	-0.0468934	0.0240125	0.0412602
genus.LachnospiraceaeUCG-004.id.11324--genus.Eubacteriumfissicatenagroup.id.14373	genus.LachnospiraceaeUCG-004.id.11324	genus.Eubacteriumfissicatenagroup.id.14373	0.071292	0.0260523	0.0444092
genus.LachnospiraceaeUCG-010.id.11330--genus.Eubacteriumfissicatenagroup.id.14373	genus.LachnospiraceaeUCG-010.id.11330	genus.Eubacteriumfissicatenagroup.id.14373	0.103955	5.23e-07	2.07e-06
genus.Lelliottia.id.14638--genus.Eubacteriumfissicatenagroup.id.14373	genus.Lelliottia.id.14638	genus.Eubacteriumfissicatenagroup.id.14373	0.0761671	0.0002423	0.000624731
genus.Marvinbryantia.id.2005--genus.Eubacteriumfissicatenagroup.id.14373	genus.Marvinbryantia.id.2005	genus.Eubacteriumfissicatenagroup.id.14373	-0.0946259	5.01e-06	1.7e-05
genus.Megasphaera.id.2185--genus.Eubacteriumfissicatenagroup.id.14373	genus.Megasphaera.id.2185	genus.Eubacteriumfissicatenagroup.id.14373	0.0959924	3.67e-06	1.27e-05
genus.Methanobrevibacter.id.123--genus.Eubacteriumfissicatenagroup.id.14373	genus.Methanobrevibacter.id.123	genus.Eubacteriumfissicatenagroup.id.14373	-0.0725208	0.000475973	0.00116722
genus.Methylobacterium.id.2497--genus.Eubacteriumfissicatenagroup.id.14373	genus.Methylobacterium.id.2497	genus.Eubacteriumfissicatenagroup.id.14373	-0.0545183	0.00867542	0.0165757
genus.Neisseria.id.3032--genus.Eubacteriumfissicatenagroup.id.14373	genus.Neisseria.id.3032	genus.Eubacteriumfissicatenagroup.id.14373	0.0720438	0.000520862	0.0012681
genus.Odoribacter.id.952--genus.Eubacteriumfissicatenagroup.id.14373	genus.Odoribacter.id.952	genus.Eubacteriumfissicatenagroup.id.14373	0.085073	4.11e-05	0.000120772
genus.Oscillibacter.id.2063--genus.Eubacteriumfissicatenagroup.id.14373	genus.Oscillibacter.id.2063	genus.Eubacteriumfissicatenagroup.id.14373	0.0906283	1.24e-05	3.98e-05
genus.Paeniclostridium.id.14378--genus.Eubacteriumfissicatenagroup.id.14373	genus.Paeniclostridium.id.14378	genus.Eubacteriumfissicatenagroup.id.14373	0.0453147	0.0291951	0.0491845
genus.Parabacteroides.id.954--genus.Eubacteriumfissicatenagroup.id.14373	genus.Parabacteroides.id.954	genus.Eubacteriumfissicatenagroup.id.14373	0.105705	0.000179104	0.000472291
genus.Paraprevotella.id.962--genus.Eubacteriumfissicatenagroup.id.14373	genus.Paraprevotella.id.962	genus.Eubacteriumfissicatenagroup.id.14373	-0.0624731	0.00619552	0.0121845
genus.Parvimonas.id.1945--genus.Eubacteriumfissicatenagroup.id.14373	genus.Parvimonas.id.1945	genus.Eubacteriumfissicatenagroup.id.14373	0.07434	0.013253	0.0243124
genus.Pelagibacterium.id.2484--genus.Eubacteriumfissicatenagroup.id.14373	genus.Pelagibacterium.id.2484	genus.Eubacteriumfissicatenagroup.id.14373	-0.0482115	0.0203157	0.0356716
genus.Pelomonas.id.2945--genus.Eubacteriumfissicatenagroup.id.14373	genus.Pelomonas.id.2945	genus.Eubacteriumfissicatenagroup.id.14373	-0.0545299	0.00866123	0.0165504
genus.Peptoniphilus.id.1946--genus.Eubacteriumfissicatenagroup.id.14373	genus.Peptoniphilus.id.1946	genus.Eubacteriumfissicatenagroup.id.14373	0.0543207	0.00892128	0.0169919
genus.Phascolarctobacterium.id.2168--genus.Eubacteriumfissicatenagroup.id.14373	genus.Phascolarctobacterium.id.2168	genus.Eubacteriumfissicatenagroup.id.14373	0.109127	0.000239301	0.000617866
genus.Porphyromonas.id.956--genus.Eubacteriumfissicatenagroup.id.14373	genus.Porphyromonas.id.956	genus.Eubacteriumfissicatenagroup.id.14373	0.0716465	0.000557153	0.00134936
genus.Prevotella.id.963--genus.Eubacteriumfissicatenagroup.id.14373	genus.Prevotella.id.963	genus.Eubacteriumfissicatenagroup.id.14373	0.0470682	0.0234909	0.0404946
genus.Prevotella2.id.11180--genus.Eubacteriumfissicatenagroup.id.14373	genus.Prevotella2.id.11180	genus.Eubacteriumfissicatenagroup.id.14373	-0.0823753	0.000800113	0.00187575
genus.Prevotella6.id.11181--genus.Eubacteriumfissicatenagroup.id.14373	genus.Prevotella6.id.11181	genus.Eubacteriumfissicatenagroup.id.14373	0.082647	6.96e-05	0.000196819
genus.Prevotella9.id.11183--genus.Eubacteriumfissicatenagroup.id.14373	genus.Prevotella9.id.11183	genus.Eubacteriumfissicatenagroup.id.14373	-0.0784874	0.00919225	0.0174513
genus.Pseudomonas.id.3723--genus.Eubacteriumfissicatenagroup.id.14373	genus.Pseudomonas.id.3723	genus.Eubacteriumfissicatenagroup.id.14373	-0.0807099	0.000100482	0.000276585
genus.Psychrobacter.id.3716--genus.Eubacteriumfissicatenagroup.id.14373	genus.Psychrobacter.id.3716	genus.Eubacteriumfissicatenagroup.id.14373	-0.0468246	0.0242259	0.0415902
genus.Pyramidobacter.id.3912--genus.Eubacteriumfissicatenagroup.id.14373	genus.Pyramidobacter.id.3912	genus.Eubacteriumfissicatenagroup.id.14373	0.0751903	0.000291188	0.000740953
genus.Ralstonia.id.2909--genus.Eubacteriumfissicatenagroup.id.14373	genus.Ralstonia.id.2909	genus.Eubacteriumfissicatenagroup.id.14373	-0.0769517	0.000208876	0.000544105
genus.Romboutsia.id.11347--genus.Eubacteriumfissicatenagroup.id.14373	genus.Romboutsia.id.11347	genus.Eubacteriumfissicatenagroup.id.14373	-0.0703273	0.000706532	0.0016749
genus.Roseburia.id.2012--genus.Eubacteriumfissicatenagroup.id.14373	genus.Roseburia.id.2012	genus.Eubacteriumfissicatenagroup.id.14373	-0.0517557	0.0234136	0.040385
genus.Ruminiclostridium5.id.11355--genus.Eubacteriumfissicatenagroup.id.14373	genus.Ruminiclostridium5.id.11355	genus.Eubacteriumfissicatenagroup.id.14373	0.102212	8.13e-07	3.13e-06
genus.Ruminiclostridium6.id.11356--genus.Eubacteriumfissicatenagroup.id.14373	genus.Ruminiclostridium6.id.11356	genus.Eubacteriumfissicatenagroup.id.14373	-0.0793738	0.000130548	0.000352554
genus.Ruminiclostridium9.id.11357--genus.Eubacteriumfissicatenagroup.id.14373	genus.Ruminiclostridium9.id.11357	genus.Eubacteriumfissicatenagroup.id.14373	0.0572992	0.00966438	0.0182667
genus.RuminococcaceaeUCG-002.id.11360--genus.Eubacteriumfissicatenagroup.id.14373	genus.RuminococcaceaeUCG-002.id.11360	genus.Eubacteriumfissicatenagroup.id.14373	-0.0771559	0.00121999	0.0027721
genus.RuminococcaceaeUCG-005.id.11363--genus.Eubacteriumfissicatenagroup.id.14373	genus.RuminococcaceaeUCG-005.id.11363	genus.Eubacteriumfissicatenagroup.id.14373	-0.0764985	0.00541132	0.0107651
genus.RuminococcaceaeUCG-009.id.11366--genus.Eubacteriumfissicatenagroup.id.14373	genus.RuminococcaceaeUCG-009.id.11366	genus.Eubacteriumfissicatenagroup.id.14373	0.0698983	0.000761405	0.00179242
genus.RuminococcaceaeUCG-010.id.11367--genus.Eubacteriumfissicatenagroup.id.14373	genus.RuminococcaceaeUCG-010.id.11367	genus.Eubacteriumfissicatenagroup.id.14373	-0.0522741	0.0148687	0.027003
genus.RuminococcaceaeUCG-013.id.11370--genus.Eubacteriumfissicatenagroup.id.14373	genus.RuminococcaceaeUCG-013.id.11370	genus.Eubacteriumfissicatenagroup.id.14373	-0.0668006	0.00130517	0.00294888
genus.RuminococcaceaeUCG-014.id.11371--genus.Eubacteriumfissicatenagroup.id.14373	genus.RuminococcaceaeUCG-014.id.11371	genus.Eubacteriumfissicatenagroup.id.14373	-0.111602	2.25e-05	6.9e-05
genus.Ruminococcus2.id.11374--genus.Eubacteriumfissicatenagroup.id.14373	genus.Ruminococcus2.id.11374	genus.Eubacteriumfissicatenagroup.id.14373	-0.0532532	0.0132139	0.0242457
genus.Sellimonas.id.14369--genus.Eubacteriumfissicatenagroup.id.14373	genus.Sellimonas.id.14369	genus.Eubacteriumfissicatenagroup.id.14373	0.129952	1.1e-06	4.15e-06
genus.Solobacterium.id.2161--genus.Eubacteriumfissicatenagroup.id.14373	genus.Solobacterium.id.2161	genus.Eubacteriumfissicatenagroup.id.14373	-0.0554635	0.00758099	0.0146648
genus.Streptococcus.id.1853--genus.Eubacteriumfissicatenagroup.id.14373	genus.Streptococcus.id.1853	genus.Eubacteriumfissicatenagroup.id.14373	-0.0801692	0.000111581	0.000304513
genus.Subdoligranulum.id.2070--genus.Eubacteriumfissicatenagroup.id.14373	genus.Subdoligranulum.id.2070	genus.Eubacteriumfissicatenagroup.id.14373	-0.167471	9.41e-10	5.42e-09
genus.Sutterella.id.2896--genus.Eubacteriumfissicatenagroup.id.14373	genus.Sutterella.id.2896	genus.Eubacteriumfissicatenagroup.id.14373	0.052009	0.0241379	0.0414514
genus.Turicibacter.id.2162--genus.Eubacteriumfissicatenagroup.id.14373	genus.Turicibacter.id.2162	genus.Eubacteriumfissicatenagroup.id.14373	-0.0681405	0.00103088	0.00237277
genus.Tyzzerella.id.11334--genus.Eubacteriumfissicatenagroup.id.14373	genus.Tyzzerella.id.11334	genus.Eubacteriumfissicatenagroup.id.14373	0.162594	9.37e-07	3.58e-06
genus.Tyzzerella4.id.11336--genus.Eubacteriumfissicatenagroup.id.14373	genus.Tyzzerella4.id.11336	genus.Eubacteriumfissicatenagroup.id.14373	0.124496	8.53e-07	3.28e-06
genus.Veillonella.id.2198--genus.Eubacteriumfissicatenagroup.id.14373	genus.Veillonella.id.2198	genus.Eubacteriumfissicatenagroup.id.14373	0.0657853	0.00153264	0.00340895
genus.Eubacteriumrectalegroup.id.14374--genus.Eubacteriumhalliigroup.id.11338	genus.Eubacteriumrectalegroup.id.14374	genus.Eubacteriumhalliigroup.id.11338	0.119467	7.8e-09	3.96e-08
genus.Eubacteriumventriosumgroup.id.11341--genus.Eubacteriumhalliigroup.id.11338	genus.Eubacteriumventriosumgroup.id.11341	genus.Eubacteriumhalliigroup.id.11338	0.0845218	4.61e-05	0.000134319
genus.Ruminococcusgauvreauiigroup.id.11342--genus.Eubacteriumhalliigroup.id.11338	genus.Ruminococcusgauvreauiigroup.id.11342	genus.Eubacteriumhalliigroup.id.11338	0.113033	0.000170002	0.000450316
genus.Ruminococcustorquesgroup.id.14377--genus.Eubacteriumhalliigroup.id.11338	genus.Ruminococcustorquesgroup.id.14377	genus.Eubacteriumhalliigroup.id.11338	0.1439	1.35e-07	5.83e-07
genus.Acidaminococcus.id.2167--genus.Eubacteriumhalliigroup.id.11338	genus.Acidaminococcus.id.2167	genus.Eubacteriumhalliigroup.id.11338	-0.0755556	0.000271913	0.000694796
genus.Acinetobacter.id.3711--genus.Eubacteriumhalliigroup.id.11338	genus.Acinetobacter.id.3711	genus.Eubacteriumhalliigroup.id.11338	0.116122	2.03e-08	9.71e-08
genus.Actinomyces.id.423--genus.Eubacteriumhalliigroup.id.11338	genus.Actinomyces.id.423	genus.Eubacteriumhalliigroup.id.11338	0.0933159	0.000115081	0.000313141
genus.Adlercreutzia.id.812--genus.Eubacteriumhalliigroup.id.11338	genus.Adlercreutzia.id.812	genus.Eubacteriumhalliigroup.id.11338	0.056952	0.0203322	0.0356897
genus.Aliihoeflea.id.2512--genus.Eubacteriumhalliigroup.id.11338	genus.Aliihoeflea.id.2512	genus.Eubacteriumhalliigroup.id.11338	-0.0533752	0.0102117	0.0191856
genus.Anaerofilum.id.2053--genus.Eubacteriumhalliigroup.id.11338	genus.Anaerofilum.id.2053	genus.Eubacteriumhalliigroup.id.11338	-0.121452	4.36e-09	2.29e-08
genus.Anaerostipes.id.1991--genus.Eubacteriumhalliigroup.id.11338	genus.Anaerostipes.id.1991	genus.Eubacteriumhalliigroup.id.11338	0.280292	7.66e-30	2.32e-28
genus.Anaerotruncus.id.2054--genus.Eubacteriumhalliigroup.id.11338	genus.Anaerotruncus.id.2054	genus.Eubacteriumhalliigroup.id.11338	-0.0511748	0.0137711	0.0251577
genus.Atopobium.id.814--genus.Eubacteriumhalliigroup.id.11338	genus.Atopobium.id.814	genus.Eubacteriumhalliigroup.id.11338	0.108724	2.28e-06	8.2e-06
genus.Bacteroides.id.918--genus.Eubacteriumhalliigroup.id.11338	genus.Bacteroides.id.918	genus.Eubacteriumhalliigroup.id.11338	-0.122398	1.5e-07	6.43e-07
genus.Bifidobacterium.id.436--genus.Eubacteriumhalliigroup.id.11338	genus.Bifidobacterium.id.436	genus.Eubacteriumhalliigroup.id.11338	0.105591	0.000380352	0.000949961
genus.Blautia.id.1992--genus.Eubacteriumhalliigroup.id.11338	genus.Blautia.id.1992	genus.Eubacteriumhalliigroup.id.11338	0.335919	3.78e-40	1.9e-38
genus.Bradyrhizobium.id.2448--genus.Eubacteriumhalliigroup.id.11338	genus.Bradyrhizobium.id.2448	genus.Eubacteriumhalliigroup.id.11338	0.126099	1.31e-06	4.89e-06
genus.Brevundimonas.id.2390--genus.Eubacteriumhalliigroup.id.11338	genus.Brevundimonas.id.2390	genus.Eubacteriumhalliigroup.id.11338	0.0748184	0.00031212	0.000790782
genus.Brucella.id.2457--genus.Eubacteriumhalliigroup.id.11338	genus.Brucella.id.2457	genus.Eubacteriumhalliigroup.id.11338	0.11973	1.41e-07	6.07e-07
genus.Butyricicoccus.id.2055--genus.Eubacteriumhalliigroup.id.11338	genus.Butyricicoccus.id.2055	genus.Eubacteriumhalliigroup.id.11338	0.180447	3.32e-08	1.55e-07
genus.Butyricimonas.id.945--genus.Eubacteriumhalliigroup.id.11338	genus.Butyricimonas.id.945	genus.Eubacteriumhalliigroup.id.11338	-0.0999604	1.41e-06	5.25e-06
genus.CandidatusSoleaferrea.id.11350--genus.Eubacteriumhalliigroup.id.11338	genus.CandidatusSoleaferrea.id.11350	genus.Eubacteriumhalliigroup.id.11338	-0.0572962	0.00580484	0.0114881
genus.CandidatusStoquefichus.id.11379--genus.Eubacteriumhalliigroup.id.11338	genus.CandidatusStoquefichus.id.11379	genus.Eubacteriumhalliigroup.id.11338	-0.0530781	0.0179928	0.0320605
genus.Catabacter.id.11282--genus.Eubacteriumhalliigroup.id.11338	genus.Catabacter.id.11282	genus.Eubacteriumhalliigroup.id.11338	-0.127717	3.16e-08	1.48e-07
genus.Christensenella.id.1867--genus.Eubacteriumhalliigroup.id.11338	genus.Christensenella.id.1867	genus.Eubacteriumhalliigroup.id.11338	-0.108009	3.65e-05	0.000108049
genus.ChristensenellaceaeR-7group.id.11283--genus.Eubacteriumhalliigroup.id.11338	genus.ChristensenellaceaeR-7group.id.11283	genus.Eubacteriumhalliigroup.id.11338	0.061431	0.00676403	0.0132197
genus.Clostridiumsensustricto1.id.1873--genus.Eubacteriumhalliigroup.id.11338	genus.Clostridiumsensustricto1.id.1873	genus.Eubacteriumhalliigroup.id.11338	0.102728	0.00030129	0.000764887
genus.Collinsella.id.815--genus.Eubacteriumhalliigroup.id.11338	genus.Collinsella.id.815	genus.Eubacteriumhalliigroup.id.11338	0.13715	8.51e-10	4.93e-09
genus.Coprobacillus.id.2154--genus.Eubacteriumhalliigroup.id.11338	genus.Coprobacillus.id.2154	genus.Eubacteriumhalliigroup.id.11338	-0.0655194	0.00160176	0.00354964
genus.Coprococcus1.id.11301--genus.Eubacteriumhalliigroup.id.11338	genus.Coprococcus1.id.11301	genus.Eubacteriumhalliigroup.id.11338	0.0462762	0.0259349	0.0442305
genus.Coprococcus3.id.11303--genus.Eubacteriumhalliigroup.id.11338	genus.Coprococcus3.id.11303	genus.Eubacteriumhalliigroup.id.11338	0.150968	1.03e-07	4.52e-07
genus.DefluviitaleaceaeUCG-011.id.11287--genus.Eubacteriumhalliigroup.id.11338	genus.DefluviitaleaceaeUCG-011.id.11287	genus.Eubacteriumhalliigroup.id.11338	-0.113516	4.21e-08	1.94e-07
genus.Desulfovibrio.id.3173--genus.Eubacteriumhalliigroup.id.11338	genus.Desulfovibrio.id.3173	genus.Eubacteriumhalliigroup.id.11338	-0.0703687	0.00199628	0.00433753
genus.Dielma.id.11380--genus.Eubacteriumhalliigroup.id.11338	genus.Dielma.id.11380	genus.Eubacteriumhalliigroup.id.11338	-0.126056	1.1e-09	6.27e-09
genus.Dorea.id.1997--genus.Eubacteriumhalliigroup.id.11338	genus.Dorea.id.1997	genus.Eubacteriumhalliigroup.id.11338	0.305947	3.49e-52	2.69e-50
genus.Eggerthella.id.819--genus.Eubacteriumhalliigroup.id.11338	genus.Eggerthella.id.819	genus.Eubacteriumhalliigroup.id.11338	0.0475447	0.0221186	0.0384647
genus.Eisenbergiella.id.11304--genus.Eubacteriumhalliigroup.id.11338	genus.Eisenbergiella.id.11304	genus.Eubacteriumhalliigroup.id.11338	-0.0839118	0.00383311	0.00785478
genus.Enhydrobacter.id.3713--genus.Eubacteriumhalliigroup.id.11338	genus.Enhydrobacter.id.3713	genus.Eubacteriumhalliigroup.id.11338	0.0515022	0.0131705	0.0241762
genus.Enterococcus.id.1831--genus.Eubacteriumhalliigroup.id.11338	genus.Enterococcus.id.1831	genus.Eubacteriumhalliigroup.id.11338	-0.0659168	0.00149947	0.0033415
genus.Enterorhabdus.id.820--genus.Eubacteriumhalliigroup.id.11338	genus.Enterorhabdus.id.820	genus.Eubacteriumhalliigroup.id.11338	-0.117166	0.000126849	0.000342986
genus.Erysipelatoclostridium.id.11381--genus.Eubacteriumhalliigroup.id.11338	genus.Erysipelatoclostridium.id.11381	genus.Eubacteriumhalliigroup.id.11338	-0.0829231	6.41e-05	0.000182086
genus.ErysipelotrichaceaeUCG-003.id.11384--genus.Eubacteriumhalliigroup.id.11338	genus.ErysipelotrichaceaeUCG-003.id.11384	genus.Eubacteriumhalliigroup.id.11338	0.304286	5.67e-37	2.44e-35
genus.Escherichia-Shigella.id.3504--genus.Eubacteriumhalliigroup.id.11338	genus.Escherichia-Shigella.id.3504	genus.Eubacteriumhalliigroup.id.11338	-0.101327	1.19e-06	4.47e-06
genus.Eubacterium.id.1932--genus.Eubacteriumhalliigroup.id.11338	genus.Eubacterium.id.1932	genus.Eubacteriumhalliigroup.id.11338	-0.232248	4.44e-25	1.02e-23
genus.Faecalibacterium.id.2057--genus.Eubacteriumhalliigroup.id.11338	genus.Faecalibacterium.id.2057	genus.Eubacteriumhalliigroup.id.11338	0.114541	1.79e-06	6.56e-06
genus.FamilyXIIIAD3011group.id.11293--genus.Eubacteriumhalliigroup.id.11338	genus.FamilyXIIIAD3011group.id.11293	genus.Eubacteriumhalliigroup.id.11338	0.0609835	0.00331873	0.00688988
genus.Flavobacterium.id.1142--genus.Eubacteriumhalliigroup.id.11338	genus.Flavobacterium.id.1142	genus.Eubacteriumhalliigroup.id.11338	-0.0679482	0.00106793	0.00245194
genus.Flavonifractor.id.2059--genus.Eubacteriumhalliigroup.id.11338	genus.Flavonifractor.id.2059	genus.Eubacteriumhalliigroup.id.11338	-0.0698384	0.00586611	0.0115937
genus.Fusicatenibacter.id.11305--genus.Eubacteriumhalliigroup.id.11338	genus.Fusicatenibacter.id.11305	genus.Eubacteriumhalliigroup.id.11338	0.2873	7.55e-46	4.71e-44
genus.Fusobacterium.id.2210--genus.Eubacteriumhalliigroup.id.11338	genus.Fusobacterium.id.2210	genus.Eubacteriumhalliigroup.id.11338	-0.0581138	0.013005	0.0238973
genus.Gemella.id.1733--genus.Eubacteriumhalliigroup.id.11338	genus.Gemella.id.1733	genus.Eubacteriumhalliigroup.id.11338	0.0814666	8.61e-05	0.000239738
genus.Granulicatella.id.1821--genus.Eubacteriumhalliigroup.id.11338	genus.Granulicatella.id.1821	genus.Eubacteriumhalliigroup.id.11338	0.13464	1.55e-10	9.83e-10
genus.Halomonas.id.3616--genus.Eubacteriumhalliigroup.id.11338	genus.Halomonas.id.3616	genus.Eubacteriumhalliigroup.id.11338	0.0968745	2.96e-06	1.05e-05
genus.Herbaspirillum.id.2972--genus.Eubacteriumhalliigroup.id.11338	genus.Herbaspirillum.id.2972	genus.Eubacteriumhalliigroup.id.11338	0.132875	2.41e-10	1.5e-09
genus.Howardella.id.2000--genus.Eubacteriumhalliigroup.id.11338	genus.Howardella.id.2000	genus.Eubacteriumhalliigroup.id.11338	-0.0700532	0.000739114	0.00174391
genus.Hungatella.id.11306--genus.Eubacteriumhalliigroup.id.11338	genus.Hungatella.id.11306	genus.Eubacteriumhalliigroup.id.11338	-0.122152	1.43e-05	4.54e-05
genus.Hydrobacter.id.14314--genus.Eubacteriumhalliigroup.id.11338	genus.Hydrobacter.id.14314	genus.Eubacteriumhalliigroup.id.11338	-0.173313	3.87e-10	2.35e-09
genus.Idiomarina.id.3387--genus.Eubacteriumhalliigroup.id.11338	genus.Idiomarina.id.3387	genus.Eubacteriumhalliigroup.id.11338	0.0563632	0.0066559	0.0130229
genus.Intestinibacter.id.11345--genus.Eubacteriumhalliigroup.id.11338	genus.Intestinibacter.id.11345	genus.Eubacteriumhalliigroup.id.11338	0.072072	0.00526557	0.0104977
genus.Intestinimonas.id.2062--genus.Eubacteriumhalliigroup.id.11338	genus.Intestinimonas.id.2062	genus.Eubacteriumhalliigroup.id.11338	-0.0659182	0.00149912	0.00334148
genus.Lachnospira.id.2004--genus.Eubacteriumhalliigroup.id.11338	genus.Lachnospira.id.2004	genus.Eubacteriumhalliigroup.id.11338	0.122709	7.84e-08	3.49e-07
genus.LachnospiraceaeFCS020group.id.11314--genus.Eubacteriumhalliigroup.id.11338	genus.LachnospiraceaeFCS020group.id.11314	genus.Eubacteriumhalliigroup.id.11338	0.0728746	0.0121629	0.0224744
genus.LachnospiraceaeND3007group.id.11317--genus.Eubacteriumhalliigroup.id.11338	genus.LachnospiraceaeND3007group.id.11317	genus.Eubacteriumhalliigroup.id.11338	0.160075	1.02e-11	7.42e-11
genus.LachnospiraceaeNK4A136group.id.11319--genus.Eubacteriumhalliigroup.id.11338	genus.LachnospiraceaeNK4A136group.id.11319	genus.Eubacteriumhalliigroup.id.11338	0.063346	0.00228365	0.00490433
genus.Lelliottia.id.14638--genus.Eubacteriumhalliigroup.id.11338	genus.Lelliottia.id.14638	genus.Eubacteriumhalliigroup.id.11338	-0.0987787	0.000268998	0.000688074
genus.Marvinbryantia.id.2005--genus.Eubacteriumhalliigroup.id.11338	genus.Marvinbryantia.id.2005	genus.Eubacteriumhalliigroup.id.11338	0.108997	0.00231481	0.00496398
genus.Megasphaera.id.2185--genus.Eubacteriumhalliigroup.id.11338	genus.Megasphaera.id.2185	genus.Eubacteriumhalliigroup.id.11338	-0.056774	0.00626824	0.0123151
genus.Methylobacterium.id.2497--genus.Eubacteriumhalliigroup.id.11338	genus.Methylobacterium.id.2497	genus.Eubacteriumhalliigroup.id.11338	0.0881829	0.0013023	0.00294391
genus.Mitsuokella.id.2186--genus.Eubacteriumhalliigroup.id.11338	genus.Mitsuokella.id.2186	genus.Eubacteriumhalliigroup.id.11338	-0.0585494	0.0048162	0.00968086
genus.Neisseria.id.3032--genus.Eubacteriumhalliigroup.id.11338	genus.Neisseria.id.3032	genus.Eubacteriumhalliigroup.id.11338	-0.0463859	0.025584	0.0436828
genus.Odoribacter.id.952--genus.Eubacteriumhalliigroup.id.11338	genus.Odoribacter.id.952	genus.Eubacteriumhalliigroup.id.11338	-0.08123	9.03e-05	0.00025052
genus.Oscillibacter.id.2063--genus.Eubacteriumhalliigroup.id.11338	genus.Oscillibacter.id.2063	genus.Eubacteriumhalliigroup.id.11338	-0.145288	4.74e-07	1.89e-06
genus.Oscillospira.id.2064--genus.Eubacteriumhalliigroup.id.11338	genus.Oscillospira.id.2064	genus.Eubacteriumhalliigroup.id.11338	-0.0914361	1.04e-05	3.38e-05
genus.Oxalobacter.id.2978--genus.Eubacteriumhalliigroup.id.11338	genus.Oxalobacter.id.2978	genus.Eubacteriumhalliigroup.id.11338	-0.095	4.59e-06	1.57e-05
genus.Paeniclostridium.id.14378--genus.Eubacteriumhalliigroup.id.11338	genus.Paeniclostridium.id.14378	genus.Eubacteriumhalliigroup.id.11338	-0.0463895	0.0255724	0.0436674
genus.Parabacteroides.id.954--genus.Eubacteriumhalliigroup.id.11338	genus.Parabacteroides.id.954	genus.Eubacteriumhalliigroup.id.11338	-0.151948	1.28e-10	8.18e-10
genus.Pelagibacterium.id.2484--genus.Eubacteriumhalliigroup.id.11338	genus.Pelagibacterium.id.2484	genus.Eubacteriumhalliigroup.id.11338	0.0670675	0.00123629	0.00280623
genus.Pelomonas.id.2945--genus.Eubacteriumhalliigroup.id.11338	genus.Pelomonas.id.2945	genus.Eubacteriumhalliigroup.id.11338	0.0810445	9.37e-05	0.000259134
genus.Phascolarctobacterium.id.2168--genus.Eubacteriumhalliigroup.id.11338	genus.Phascolarctobacterium.id.2168	genus.Eubacteriumhalliigroup.id.11338	-0.107187	0.00013983	0.000375751
genus.Porphyromonas.id.956--genus.Eubacteriumhalliigroup.id.11338	genus.Porphyromonas.id.956	genus.Eubacteriumhalliigroup.id.11338	-0.0462424	0.0260479	0.044406
genus.Prauserella.id.754--genus.Eubacteriumhalliigroup.id.11338	genus.Prauserella.id.754	genus.Eubacteriumhalliigroup.id.11338	-0.0977292	0.00765212	0.0147845
genus.Prevotella.id.963--genus.Eubacteriumhalliigroup.id.11338	genus.Prevotella.id.963	genus.Eubacteriumhalliigroup.id.11338	-0.0605564	0.00442449	0.0089601
genus.Prevotella6.id.11181--genus.Eubacteriumhalliigroup.id.11338	genus.Prevotella6.id.11181	genus.Eubacteriumhalliigroup.id.11338	-0.115353	1.49e-05	4.72e-05
genus.Prevotella7.id.11182--genus.Eubacteriumhalliigroup.id.11338	genus.Prevotella7.id.11182	genus.Eubacteriumhalliigroup.id.11338	-0.0699672	0.000752643	0.00177274
genus.PrevotellaceaeNK3B31group.id.11185--genus.Eubacteriumhalliigroup.id.11338	genus.PrevotellaceaeNK3B31group.id.11185	genus.Eubacteriumhalliigroup.id.11338	-0.04629	0.0258908	0.0441639
genus.Pseudomonas.id.3723--genus.Eubacteriumhalliigroup.id.11338	genus.Pseudomonas.id.3723	genus.Eubacteriumhalliigroup.id.11338	0.129819	9.59e-07	3.65e-06
genus.Psychrobacter.id.3716--genus.Eubacteriumhalliigroup.id.11338	genus.Psychrobacter.id.3716	genus.Eubacteriumhalliigroup.id.11338	0.0721254	0.000516012	0.00125717
genus.Pyramidobacter.id.3912--genus.Eubacteriumhalliigroup.id.11338	genus.Pyramidobacter.id.3912	genus.Eubacteriumhalliigroup.id.11338	-0.0874981	2.46e-05	7.49e-05
genus.Ralstonia.id.2909--genus.Eubacteriumhalliigroup.id.11338	genus.Ralstonia.id.2909	genus.Eubacteriumhalliigroup.id.11338	0.16045	1.52e-06	5.63e-06
genus.RikenellaceaeRC9gutgroup.id.11191--genus.Eubacteriumhalliigroup.id.11338	genus.RikenellaceaeRC9gutgroup.id.11191	genus.Eubacteriumhalliigroup.id.11338	-0.102013	8.51e-07	3.27e-06
genus.Romboutsia.id.11347--genus.Eubacteriumhalliigroup.id.11338	genus.Romboutsia.id.11347	genus.Eubacteriumhalliigroup.id.11338	0.186154	1.05e-11	7.62e-11
genus.Roseburia.id.2012--genus.Eubacteriumhalliigroup.id.11338	genus.Roseburia.id.2012	genus.Eubacteriumhalliigroup.id.11338	0.140589	1.02e-11	7.42e-11
genus.Ruminiclostridium9.id.11357--genus.Eubacteriumhalliigroup.id.11338	genus.Ruminiclostridium9.id.11357	genus.Eubacteriumhalliigroup.id.11338	-0.0590698	0.00445241	0.00900938
genus.RuminococcaceaeUCG-009.id.11366--genus.Eubacteriumhalliigroup.id.11338	genus.RuminococcaceaeUCG-009.id.11366	genus.Eubacteriumhalliigroup.id.11338	-0.13057	2.74e-10	1.7e-09
genus.RuminococcaceaeUCG-010.id.11367--genus.Eubacteriumhalliigroup.id.11338	genus.RuminococcaceaeUCG-010.id.11367	genus.Eubacteriumhalliigroup.id.11338	-0.0675318	0.00290077	0.00608468
genus.RuminococcaceaeUCG-013.id.11370--genus.Eubacteriumhalliigroup.id.11338	genus.RuminococcaceaeUCG-013.id.11370	genus.Eubacteriumhalliigroup.id.11338	0.202464	5.55e-13	4.67e-12
genus.Ruminococcus1.id.11373--genus.Eubacteriumhalliigroup.id.11338	genus.Ruminococcus1.id.11373	genus.Eubacteriumhalliigroup.id.11338	0.0832794	5.96e-05	0.000170322
genus.Ruminococcus2.id.11374--genus.Eubacteriumhalliigroup.id.11338	genus.Ruminococcus2.id.11374	genus.Eubacteriumhalliigroup.id.11338	0.0874357	2.49e-05	7.57e-05
genus.Senegalimassilia.id.11160--genus.Eubacteriumhalliigroup.id.11338	genus.Senegalimassilia.id.11160	genus.Eubacteriumhalliigroup.id.11338	-0.0521819	0.016998	0.0304454
genus.Staphylococcus.id.1780--genus.Eubacteriumhalliigroup.id.11338	genus.Staphylococcus.id.1780	genus.Eubacteriumhalliigroup.id.11338	0.070163	0.000725188	0.00171451
genus.Stenotrophomonas.id.3818--genus.Eubacteriumhalliigroup.id.11338	genus.Stenotrophomonas.id.3818	genus.Eubacteriumhalliigroup.id.11338	-0.0553638	0.00769033	0.0148501
genus.Streptococcus.id.1853--genus.Eubacteriumhalliigroup.id.11338	genus.Streptococcus.id.1853	genus.Eubacteriumhalliigroup.id.11338	0.124588	4.63e-08	2.13e-07
genus.Subdoligranulum.id.2070--genus.Eubacteriumhalliigroup.id.11338	genus.Subdoligranulum.id.2070	genus.Eubacteriumhalliigroup.id.11338	0.205019	1.94e-11	1.37e-10
genus.Sutterella.id.2896--genus.Eubacteriumhalliigroup.id.11338	genus.Sutterella.id.2896	genus.Eubacteriumhalliigroup.id.11338	-0.0916148	9.76e-05	0.000269031
genus.Tyzzerella.id.11334--genus.Eubacteriumhalliigroup.id.11338	genus.Tyzzerella.id.11334	genus.Eubacteriumhalliigroup.id.11338	-0.089929	0.00162651	0.00359949
genus.Tyzzerella3.id.11335--genus.Eubacteriumhalliigroup.id.11338	genus.Tyzzerella3.id.11335	genus.Eubacteriumhalliigroup.id.11338	0.0670049	0.0150958	0.0273702
genus.Tyzzerella4.id.11336--genus.Eubacteriumhalliigroup.id.11338	genus.Tyzzerella4.id.11336	genus.Eubacteriumhalliigroup.id.11338	-0.07573	0.000870986	0.00202784
genus.Eubacteriumrectalegroup.id.14374--genus.Eubacteriumnodatumgroup.id.11297	genus.Eubacteriumrectalegroup.id.14374	genus.Eubacteriumnodatumgroup.id.11297	-0.0915362	1.93e-05	6e-05
genus.Ruminococcusgnavusgroup.id.14376--genus.Eubacteriumnodatumgroup.id.11297	genus.Ruminococcusgnavusgroup.id.14376	genus.Eubacteriumnodatumgroup.id.11297	0.0967001	3.08e-06	1.08e-05
genus.Abiotrophia.id.1803--genus.Eubacteriumnodatumgroup.id.11297	genus.Abiotrophia.id.1803	genus.Eubacteriumnodatumgroup.id.11297	0.119103	1.96e-07	8.26e-07
genus.Acidaminococcus.id.2167--genus.Eubacteriumnodatumgroup.id.11297	genus.Acidaminococcus.id.2167	genus.Eubacteriumnodatumgroup.id.11297	0.0732952	0.0254558	0.0434809
genus.Acinetobacter.id.3711--genus.Eubacteriumnodatumgroup.id.11297	genus.Acinetobacter.id.3711	genus.Eubacteriumnodatumgroup.id.11297	0.0490453	0.0277814	0.0470918
genus.Actinomyces.id.423--genus.Eubacteriumnodatumgroup.id.11297	genus.Actinomyces.id.423	genus.Eubacteriumnodatumgroup.id.11297	0.19612	2.6e-10	1.61e-09
genus.Alistipes.id.968--genus.Eubacteriumnodatumgroup.id.11297	genus.Alistipes.id.968	genus.Eubacteriumnodatumgroup.id.11297	-0.0536282	0.00983277	0.0185545
genus.Alloprevotella.id.961--genus.Eubacteriumnodatumgroup.id.11297	genus.Alloprevotella.id.961	genus.Eubacteriumnodatumgroup.id.11297	-0.0752504	0.000287964	0.000733599
genus.Atopobium.id.814--genus.Eubacteriumnodatumgroup.id.11297	genus.Atopobium.id.814	genus.Eubacteriumnodatumgroup.id.11297	0.160269	2.56e-05	7.76e-05
genus.Barnesiella.id.944--genus.Eubacteriumnodatumgroup.id.11297	genus.Barnesiella.id.944	genus.Eubacteriumnodatumgroup.id.11297	-0.0671074	0.00370233	0.00761075
genus.Bifidobacterium.id.436--genus.Eubacteriumnodatumgroup.id.11297	genus.Bifidobacterium.id.436	genus.Eubacteriumnodatumgroup.id.11297	0.0573509	0.0196028	0.03452
genus.Blautia.id.1992--genus.Eubacteriumnodatumgroup.id.11297	genus.Blautia.id.1992	genus.Eubacteriumnodatumgroup.id.11297	0.0623564	0.00267468	0.00565022
genus.Bradyrhizobium.id.2448--genus.Eubacteriumnodatumgroup.id.11297	genus.Bradyrhizobium.id.2448	genus.Eubacteriumnodatumgroup.id.11297	0.062532	0.00694814	0.0135479
genus.Brevundimonas.id.2390--genus.Eubacteriumnodatumgroup.id.11297	genus.Brevundimonas.id.2390	genus.Eubacteriumnodatumgroup.id.11297	0.0962395	7e-05	0.000197887
genus.Brucella.id.2457--genus.Eubacteriumnodatumgroup.id.11297	genus.Brucella.id.2457	genus.Eubacteriumnodatumgroup.id.11297	0.0558971	0.023991	0.0412353
genus.Butyricicoccus.id.2055--genus.Eubacteriumnodatumgroup.id.11297	genus.Butyricicoccus.id.2055	genus.Eubacteriumnodatumgroup.id.11297	-0.094759	6.96e-05	0.000196819
genus.Butyricimonas.id.945--genus.Eubacteriumnodatumgroup.id.11297	genus.Butyricimonas.id.945	genus.Eubacteriumnodatumgroup.id.11297	-0.0867812	6.71e-05	0.000190178
genus.CandidatusStoquefichus.id.11379--genus.Eubacteriumnodatumgroup.id.11297	genus.CandidatusStoquefichus.id.11379	genus.Eubacteriumnodatumgroup.id.11297	0.0640916	0.00202657	0.00439573
genus.Catenibacterium.id.2153--genus.Eubacteriumnodatumgroup.id.11297	genus.Catenibacterium.id.2153	genus.Eubacteriumnodatumgroup.id.11297	-0.0492371	0.0177924	0.0317454
genus.ChristensenellaceaeR-7group.id.11283--genus.Eubacteriumnodatumgroup.id.11297	genus.ChristensenellaceaeR-7group.id.11283	genus.Eubacteriumnodatumgroup.id.11297	-0.083736	0.00281123	0.00591798
genus.Chryseobacterium.id.1126--genus.Eubacteriumnodatumgroup.id.11297	genus.Chryseobacterium.id.1126	genus.Eubacteriumnodatumgroup.id.11297	0.0527465	0.023069	0.0398886
genus.Clostridiumsensustricto1.id.1873--genus.Eubacteriumnodatumgroup.id.11297	genus.Clostridiumsensustricto1.id.1873	genus.Eubacteriumnodatumgroup.id.11297	0.0582538	0.00503455	0.0100771
genus.Coprobacillus.id.2154--genus.Eubacteriumnodatumgroup.id.11297	genus.Coprobacillus.id.2154	genus.Eubacteriumnodatumgroup.id.11297	0.0744965	0.00172979	0.00380344
genus.Coprococcus2.id.11302--genus.Eubacteriumnodatumgroup.id.11297	genus.Coprococcus2.id.11302	genus.Eubacteriumnodatumgroup.id.11297	-0.122743	2.98e-09	1.6e-08
genus.Coprococcus3.id.11303--genus.Eubacteriumnodatumgroup.id.11297	genus.Coprococcus3.id.11303	genus.Eubacteriumnodatumgroup.id.11297	-0.0867301	0.000141665	0.000380414
genus.Delftia.id.2927--genus.Eubacteriumnodatumgroup.id.11297	genus.Delftia.id.2927	genus.Eubacteriumnodatumgroup.id.11297	0.0640414	0.0151486	0.0274602
genus.Eggerthella.id.819--genus.Eubacteriumnodatumgroup.id.11297	genus.Eggerthella.id.819	genus.Eubacteriumnodatumgroup.id.11297	0.142969	4.41e-12	3.35e-11
genus.Eisenbergiella.id.11304--genus.Eubacteriumnodatumgroup.id.11297	genus.Eisenbergiella.id.11304	genus.Eubacteriumnodatumgroup.id.11297	0.105508	3.52e-07	1.43e-06
genus.Erysipelatoclostridium.id.11381--genus.Eubacteriumnodatumgroup.id.11297	genus.Erysipelatoclostridium.id.11381	genus.Eubacteriumnodatumgroup.id.11297	0.159541	8.56e-07	3.29e-06
genus.Escherichia-Shigella.id.3504--genus.Eubacteriumnodatumgroup.id.11297	genus.Escherichia-Shigella.id.3504	genus.Eubacteriumnodatumgroup.id.11297	0.071322	0.00059044	0.00142314
genus.Eubacterium.id.1932--genus.Eubacteriumnodatumgroup.id.11297	genus.Eubacterium.id.1932	genus.Eubacteriumnodatumgroup.id.11297	0.0496756	0.0168003	0.0301311
genus.Faecalibacterium.id.2057--genus.Eubacteriumnodatumgroup.id.11297	genus.Faecalibacterium.id.2057	genus.Eubacteriumnodatumgroup.id.11297	-0.0785848	0.00015233	0.000407248
genus.Faecalitalea.id.11392--genus.Eubacteriumnodatumgroup.id.11297	genus.Faecalitalea.id.11392	genus.Eubacteriumnodatumgroup.id.11297	0.099424	3.01e-06	1.06e-05
genus.Flavonifractor.id.2059--genus.Eubacteriumnodatumgroup.id.11297	genus.Flavonifractor.id.2059	genus.Eubacteriumnodatumgroup.id.11297	0.073354	0.000408997	0.00101458
genus.Fusicatenibacter.id.11305--genus.Eubacteriumnodatumgroup.id.11297	genus.Fusicatenibacter.id.11305	genus.Eubacteriumnodatumgroup.id.11297	0.0540478	0.0229226	0.0396626
genus.Gemella.id.1733--genus.Eubacteriumnodatumgroup.id.11297	genus.Gemella.id.1733	genus.Eubacteriumnodatumgroup.id.11297	0.15708	1.68e-08	8.11e-08
genus.Gordonibacter.id.821--genus.Eubacteriumnodatumgroup.id.11297	genus.Gordonibacter.id.821	genus.Eubacteriumnodatumgroup.id.11297	0.06854	0.0149693	0.0271717
genus.Granulicatella.id.1821--genus.Eubacteriumnodatumgroup.id.11297	genus.Granulicatella.id.1821	genus.Eubacteriumnodatumgroup.id.11297	0.130338	2.35e-07	9.79e-07
genus.Haemophilus.id.3698--genus.Eubacteriumnodatumgroup.id.11297	genus.Haemophilus.id.3698	genus.Eubacteriumnodatumgroup.id.11297	-0.0888865	1.82e-05	5.68e-05
genus.Halomonas.id.3616--genus.Eubacteriumnodatumgroup.id.11297	genus.Halomonas.id.3616	genus.Eubacteriumnodatumgroup.id.11297	0.0597241	0.00403042	0.00822747
genus.Herbaspirillum.id.2972--genus.Eubacteriumnodatumgroup.id.11297	genus.Herbaspirillum.id.2972	genus.Eubacteriumnodatumgroup.id.11297	0.0557494	0.0158133	0.0285357
genus.Holdemanella.id.11393--genus.Eubacteriumnodatumgroup.id.11297	genus.Holdemanella.id.11393	genus.Eubacteriumnodatumgroup.id.11297	-0.0650236	0.0215824	0.0376401
genus.Howardella.id.2000--genus.Eubacteriumnodatumgroup.id.11297	genus.Howardella.id.2000	genus.Eubacteriumnodatumgroup.id.11297	-0.0553926	0.00765853	0.0147952
genus.Hungatella.id.11306--genus.Eubacteriumnodatumgroup.id.11297	genus.Hungatella.id.11306	genus.Eubacteriumnodatumgroup.id.11297	0.0986092	8.06e-05	0.000225675
genus.LachnospiraceaeNK4A136group.id.11319--genus.Eubacteriumnodatumgroup.id.11297	genus.LachnospiraceaeNK4A136group.id.11319	genus.Eubacteriumnodatumgroup.id.11297	-0.0938385	6e-06	2.02e-05
genus.LachnospiraceaeUCG-003.id.11323--genus.Eubacteriumnodatumgroup.id.11297	genus.LachnospiraceaeUCG-003.id.11323	genus.Eubacteriumnodatumgroup.id.11297	-0.0478696	0.0212235	0.0370842
genus.Megasphaera.id.2185--genus.Eubacteriumnodatumgroup.id.11297	genus.Megasphaera.id.2185	genus.Eubacteriumnodatumgroup.id.11297	0.108782	2.04e-06	7.41e-06
genus.Mogibacterium.id.1960--genus.Eubacteriumnodatumgroup.id.11297	genus.Mogibacterium.id.1960	genus.Eubacteriumnodatumgroup.id.11297	0.071693	0.00186435	0.00407453
genus.Nocardiopsis.id.777--genus.Eubacteriumnodatumgroup.id.11297	genus.Nocardiopsis.id.777	genus.Eubacteriumnodatumgroup.id.11297	0.0623673	0.0179405	0.0319835
genus.Odoribacter.id.952--genus.Eubacteriumnodatumgroup.id.11297	genus.Odoribacter.id.952	genus.Eubacteriumnodatumgroup.id.11297	-0.0542865	0.015786	0.0284894
genus.Parabacteroides.id.954--genus.Eubacteriumnodatumgroup.id.11297	genus.Parabacteroides.id.954	genus.Eubacteriumnodatumgroup.id.11297	-0.0555985	0.00743517	0.0144128
genus.Paraprevotella.id.962--genus.Eubacteriumnodatumgroup.id.11297	genus.Paraprevotella.id.962	genus.Eubacteriumnodatumgroup.id.11297	-0.0821223	7.54e-05	0.000212231
genus.Parvimonas.id.1945--genus.Eubacteriumnodatumgroup.id.11297	genus.Parvimonas.id.1945	genus.Eubacteriumnodatumgroup.id.11297	0.105145	2.05e-05	6.34e-05
genus.Pelomonas.id.2945--genus.Eubacteriumnodatumgroup.id.11297	genus.Pelomonas.id.2945	genus.Eubacteriumnodatumgroup.id.11297	0.0465679	0.0250329	0.0428461
genus.Phascolarctobacterium.id.2168--genus.Eubacteriumnodatumgroup.id.11297	genus.Phascolarctobacterium.id.2168	genus.Eubacteriumnodatumgroup.id.11297	-0.055271	0.00779333	0.0150292
genus.Prevotella2.id.11180--genus.Eubacteriumnodatumgroup.id.11297	genus.Prevotella2.id.11180	genus.Eubacteriumnodatumgroup.id.11297	-0.087365	2.53e-05	7.68e-05
genus.Prevotella9.id.11183--genus.Eubacteriumnodatumgroup.id.11297	genus.Prevotella9.id.11183	genus.Eubacteriumnodatumgroup.id.11297	-0.0982378	2.15e-06	7.78e-06
genus.Pseudomonas.id.3723--genus.Eubacteriumnodatumgroup.id.11297	genus.Pseudomonas.id.3723	genus.Eubacteriumnodatumgroup.id.11297	0.0653995	0.00951468	0.0180089
genus.Pyramidobacter.id.3912--genus.Eubacteriumnodatumgroup.id.11297	genus.Pyramidobacter.id.3912	genus.Eubacteriumnodatumgroup.id.11297	0.0733903	0.00085091	0.00198478
genus.RikenellaceaeRC9gutgroup.id.11191--genus.Eubacteriumnodatumgroup.id.11297	genus.RikenellaceaeRC9gutgroup.id.11191	genus.Eubacteriumnodatumgroup.id.11297	-0.0533061	0.0102844	0.0192995
genus.Roseburia.id.2012--genus.Eubacteriumnodatumgroup.id.11297	genus.Roseburia.id.2012	genus.Eubacteriumnodatumgroup.id.11297	-0.0600582	0.00382922	0.00784773
genus.Rothia.id.646--genus.Eubacteriumnodatumgroup.id.11297	genus.Rothia.id.646	genus.Eubacteriumnodatumgroup.id.11297	0.0977697	0.000269325	0.000688811
genus.Ruminiclostridium6.id.11356--genus.Eubacteriumnodatumgroup.id.11297	genus.Ruminiclostridium6.id.11356	genus.Eubacteriumnodatumgroup.id.11297	-0.0783212	0.00016034	0.000426328
genus.RuminococcaceaeUCG-002.id.11360--genus.Eubacteriumnodatumgroup.id.11297	genus.RuminococcaceaeUCG-002.id.11360	genus.Eubacteriumnodatumgroup.id.11297	-0.109018	2.26e-06	8.14e-06
genus.RuminococcaceaeUCG-003.id.11361--genus.Eubacteriumnodatumgroup.id.11297	genus.RuminococcaceaeUCG-003.id.11361	genus.Eubacteriumnodatumgroup.id.11297	-0.0823788	0.000465332	0.00114208
genus.RuminococcaceaeUCG-005.id.11363--genus.Eubacteriumnodatumgroup.id.11297	genus.RuminococcaceaeUCG-005.id.11363	genus.Eubacteriumnodatumgroup.id.11297	-0.075496	0.00071975	0.0017028
genus.RuminococcaceaeUCG-009.id.11366--genus.Eubacteriumnodatumgroup.id.11297	genus.RuminococcaceaeUCG-009.id.11366	genus.Eubacteriumnodatumgroup.id.11297	0.0593698	0.0252823	0.0432182
genus.RuminococcaceaeUCG-010.id.11367--genus.Eubacteriumnodatumgroup.id.11297	genus.RuminococcaceaeUCG-010.id.11367	genus.Eubacteriumnodatumgroup.id.11297	-0.0671576	0.00382532	0.00784248
genus.RuminococcaceaeUCG-014.id.11371--genus.Eubacteriumnodatumgroup.id.11297	genus.RuminococcaceaeUCG-014.id.11371	genus.Eubacteriumnodatumgroup.id.11297	-0.0876527	0.000576358	0.00139203
genus.Sellimonas.id.14369--genus.Eubacteriumnodatumgroup.id.11297	genus.Sellimonas.id.14369	genus.Eubacteriumnodatumgroup.id.11297	0.0790335	0.000994064	0.00229434
genus.Simplicispira.id.2957--genus.Eubacteriumnodatumgroup.id.11297	genus.Simplicispira.id.2957	genus.Eubacteriumnodatumgroup.id.11297	0.0479639	0.0274719	0.0466379
genus.Solobacterium.id.2161--genus.Eubacteriumnodatumgroup.id.11297	genus.Solobacterium.id.2161	genus.Eubacteriumnodatumgroup.id.11297	0.168024	8.29e-08	3.68e-07
genus.Sphingomonas.id.2852--genus.Eubacteriumnodatumgroup.id.11297	genus.Sphingomonas.id.2852	genus.Eubacteriumnodatumgroup.id.11297	0.076943	0.000271814	0.000694772
genus.Streptococcus.id.1853--genus.Eubacteriumnodatumgroup.id.11297	genus.Streptococcus.id.1853	genus.Eubacteriumnodatumgroup.id.11297	0.103743	0.000374307	0.000936194
genus.Subdoligranulum.id.2070--genus.Eubacteriumnodatumgroup.id.11297	genus.Subdoligranulum.id.2070	genus.Eubacteriumnodatumgroup.id.11297	-0.0597175	0.00403444	0.0082328
genus.Sutterella.id.2896--genus.Eubacteriumnodatumgroup.id.11297	genus.Sutterella.id.2896	genus.Eubacteriumnodatumgroup.id.11297	-0.0464834	0.0252753	0.0432143
genus.Eubacteriumruminantiumgroup.id.11340--genus.Eubacteriumrectalegroup.id.14374	genus.Eubacteriumruminantiumgroup.id.11340	genus.Eubacteriumrectalegroup.id.14374	0.246474	7.65e-25	1.71e-23
genus.Eubacteriumventriosumgroup.id.11341--genus.Eubacteriumrectalegroup.id.14374	genus.Eubacteriumventriosumgroup.id.11341	genus.Eubacteriumrectalegroup.id.14374	0.314745	1.08e-25	2.6e-24
genus.Eubacteriumxylanophilumgroup.id.14375--genus.Eubacteriumrectalegroup.id.14374	genus.Eubacteriumxylanophilumgroup.id.14375	genus.Eubacteriumrectalegroup.id.14374	0.235077	1.03e-30	3.25e-29
genus.Ruminococcusgauvreauiigroup.id.11342--genus.Eubacteriumrectalegroup.id.14374	genus.Ruminococcusgauvreauiigroup.id.11342	genus.Eubacteriumrectalegroup.id.14374	0.0887426	0.00018663	0.000490298
genus.Ruminococcusgnavusgroup.id.14376--genus.Eubacteriumrectalegroup.id.14374	genus.Ruminococcusgnavusgroup.id.14376	genus.Eubacteriumrectalegroup.id.14374	-0.296317	6.63e-48	4.38e-46
genus.Ruminococcustorquesgroup.id.14377--genus.Eubacteriumrectalegroup.id.14374	genus.Ruminococcustorquesgroup.id.14377	genus.Eubacteriumrectalegroup.id.14374	0.0861233	0.0001204	0.000326755
genus.Abiotrophia.id.1803--genus.Eubacteriumrectalegroup.id.14374	genus.Abiotrophia.id.1803	genus.Eubacteriumrectalegroup.id.14374	-0.128836	4.64e-10	2.78e-09
genus.Acidaminococcus.id.2167--genus.Eubacteriumrectalegroup.id.14374	genus.Acidaminococcus.id.2167	genus.Eubacteriumrectalegroup.id.14374	0.0586391	0.0223869	0.038862
genus.Acinetobacter.id.3711--genus.Eubacteriumrectalegroup.id.14374	genus.Acinetobacter.id.3711	genus.Eubacteriumrectalegroup.id.14374	-0.149499	1.6e-06	5.9e-06
genus.Actinomyces.id.423--genus.Eubacteriumrectalegroup.id.14374	genus.Actinomyces.id.423	genus.Eubacteriumrectalegroup.id.14374	-0.118551	1.01e-08	5.04e-08
genus.Adlercreutzia.id.812--genus.Eubacteriumrectalegroup.id.14374	genus.Adlercreutzia.id.812	genus.Eubacteriumrectalegroup.id.14374	0.0895991	0.000115719	0.000314683
genus.Akkermansia.id.4037--genus.Eubacteriumrectalegroup.id.14374	genus.Akkermansia.id.4037	genus.Eubacteriumrectalegroup.id.14374	-0.0638653	0.00210006	0.00454169
genus.Aliihoeflea.id.2512--genus.Eubacteriumrectalegroup.id.14374	genus.Aliihoeflea.id.2512	genus.Eubacteriumrectalegroup.id.14374	-0.144056	1.12e-11	8.11e-11
genus.Alistipes.id.968--genus.Eubacteriumrectalegroup.id.14374	genus.Alistipes.id.968	genus.Eubacteriumrectalegroup.id.14374	0.236966	3.26e-15	3.41e-14
genus.Allisonella.id.2174--genus.Eubacteriumrectalegroup.id.14374	genus.Allisonella.id.2174	genus.Eubacteriumrectalegroup.id.14374	0.171079	2.34e-14	2.27e-13
genus.Alloprevotella.id.961--genus.Eubacteriumrectalegroup.id.14374	genus.Alloprevotella.id.961	genus.Eubacteriumrectalegroup.id.14374	0.107453	2.13e-07	8.93e-07
genus.Anaerotruncus.id.2054--genus.Eubacteriumrectalegroup.id.14374	genus.Anaerotruncus.id.2054	genus.Eubacteriumrectalegroup.id.14374	0.146001	2.52e-06	9.01e-06
genus.Atopobium.id.814--genus.Eubacteriumrectalegroup.id.14374	genus.Atopobium.id.814	genus.Eubacteriumrectalegroup.id.14374	-0.08391	5.23e-05	0.000151056
genus.Barnesiella.id.944--genus.Eubacteriumrectalegroup.id.14374	genus.Barnesiella.id.944	genus.Eubacteriumrectalegroup.id.14374	0.166979	9.35e-16	1.03e-14
genus.Bilophila.id.3170--genus.Eubacteriumrectalegroup.id.14374	genus.Bilophila.id.3170	genus.Eubacteriumrectalegroup.id.14374	-0.0456673	0.0279608	0.047373
genus.Blastomonas.id.2845--genus.Eubacteriumrectalegroup.id.14374	genus.Blastomonas.id.2845	genus.Eubacteriumrectalegroup.id.14374	-0.138573	1.98e-11	1.39e-10
genus.Brachybacterium.id.535--genus.Eubacteriumrectalegroup.id.14374	genus.Brachybacterium.id.535	genus.Eubacteriumrectalegroup.id.14374	-0.17072	3.36e-15	3.51e-14
genus.Bradyrhizobium.id.2448--genus.Eubacteriumrectalegroup.id.14374	genus.Bradyrhizobium.id.2448	genus.Eubacteriumrectalegroup.id.14374	-0.15126	4.61e-10	2.77e-09
genus.Brevibacterium.id.522--genus.Eubacteriumrectalegroup.id.14374	genus.Brevibacterium.id.522	genus.Eubacteriumrectalegroup.id.14374	-0.139097	1.36e-05	4.33e-05
genus.Brevundimonas.id.2390--genus.Eubacteriumrectalegroup.id.14374	genus.Brevundimonas.id.2390	genus.Eubacteriumrectalegroup.id.14374	-0.158078	1.34e-08	6.55e-08
genus.Brochothrix.id.1738--genus.Eubacteriumrectalegroup.id.14374	genus.Brochothrix.id.1738	genus.Eubacteriumrectalegroup.id.14374	-0.16907	2.71e-15	2.86e-14
genus.Brucella.id.2457--genus.Eubacteriumrectalegroup.id.14374	genus.Brucella.id.2457	genus.Eubacteriumrectalegroup.id.14374	-0.132862	9.61e-06	3.15e-05
genus.Butyricicoccus.id.2055--genus.Eubacteriumrectalegroup.id.14374	genus.Butyricicoccus.id.2055	genus.Eubacteriumrectalegroup.id.14374	0.260741	2.26e-18	3.13e-17
genus.Butyricimonas.id.945--genus.Eubacteriumrectalegroup.id.14374	genus.Butyricimonas.id.945	genus.Eubacteriumrectalegroup.id.14374	0.100081	2.29e-06	8.24e-06
genus.Catabacter.id.11282--genus.Eubacteriumrectalegroup.id.14374	genus.Catabacter.id.11282	genus.Eubacteriumrectalegroup.id.14374	-0.125351	1.36e-09	7.67e-09
genus.Cetobacterium.id.2209--genus.Eubacteriumrectalegroup.id.14374	genus.Cetobacterium.id.2209	genus.Eubacteriumrectalegroup.id.14374	-0.0656692	0.00762644	0.0147426
genus.ChristensenellaceaeR-7group.id.11283--genus.Eubacteriumrectalegroup.id.14374	genus.ChristensenellaceaeR-7group.id.11283	genus.Eubacteriumrectalegroup.id.14374	0.258599	9.54e-17	1.15e-15
genus.Chryseobacterium.id.1126--genus.Eubacteriumrectalegroup.id.14374	genus.Chryseobacterium.id.1126	genus.Eubacteriumrectalegroup.id.14374	-0.124756	8.92e-09	4.49e-08
genus.Collinsella.id.815--genus.Eubacteriumrectalegroup.id.14374	genus.Collinsella.id.815	genus.Eubacteriumrectalegroup.id.14374	0.102281	8.86e-06	2.92e-05
genus.Comamonas.id.2925--genus.Eubacteriumrectalegroup.id.14374	genus.Comamonas.id.2925	genus.Eubacteriumrectalegroup.id.14374	-0.134839	6.82e-11	4.49e-10
genus.Coprobacillus.id.2154--genus.Eubacteriumrectalegroup.id.14374	genus.Coprobacillus.id.2154	genus.Eubacteriumrectalegroup.id.14374	-0.111474	7.3e-08	3.26e-07
genus.Coprococcus1.id.11301--genus.Eubacteriumrectalegroup.id.14374	genus.Coprococcus1.id.11301	genus.Eubacteriumrectalegroup.id.14374	0.224298	9.96e-22	1.8e-20
genus.Coprococcus2.id.11302--genus.Eubacteriumrectalegroup.id.14374	genus.Coprococcus2.id.11302	genus.Eubacteriumrectalegroup.id.14374	0.345398	3.22e-67	4.04e-65
genus.Coprococcus3.id.11303--genus.Eubacteriumrectalegroup.id.14374	genus.Coprococcus3.id.11303	genus.Eubacteriumrectalegroup.id.14374	0.273671	1.44e-41	7.58e-40
genus.Corynebacterium.id.449--genus.Eubacteriumrectalegroup.id.14374	genus.Corynebacterium.id.449	genus.Eubacteriumrectalegroup.id.14374	-0.171652	8.11e-12	5.97e-11
genus.Corynebacterium1.id.11143--genus.Eubacteriumrectalegroup.id.14374	genus.Corynebacterium1.id.11143	genus.Eubacteriumrectalegroup.id.14374	-0.116265	1.94e-08	9.29e-08
genus.Delftia.id.2927--genus.Eubacteriumrectalegroup.id.14374	genus.Delftia.id.2927	genus.Eubacteriumrectalegroup.id.14374	-0.152829	1.28e-13	1.15e-12
genus.Desulfovibrio.id.3173--genus.Eubacteriumrectalegroup.id.14374	genus.Desulfovibrio.id.3173	genus.Eubacteriumrectalegroup.id.14374	0.140724	2.67e-07	1.1e-06
genus.Dialister.id.2183--genus.Eubacteriumrectalegroup.id.14374	genus.Dialister.id.2183	genus.Eubacteriumrectalegroup.id.14374	0.109265	2.88e-07	1.19e-06
genus.Dielma.id.11380--genus.Eubacteriumrectalegroup.id.14374	genus.Dielma.id.11380	genus.Eubacteriumrectalegroup.id.14374	-0.167252	4.66e-16	5.27e-15
genus.Dorea.id.1997--genus.Eubacteriumrectalegroup.id.14374	genus.Dorea.id.1997	genus.Eubacteriumrectalegroup.id.14374	0.248028	3.85e-34	1.47e-32
genus.Eggerthella.id.819--genus.Eubacteriumrectalegroup.id.14374	genus.Eggerthella.id.819	genus.Eubacteriumrectalegroup.id.14374	-0.237073	1.57e-23	3.2e-22
genus.Eisenbergiella.id.11304--genus.Eubacteriumrectalegroup.id.14374	genus.Eisenbergiella.id.11304	genus.Eubacteriumrectalegroup.id.14374	-0.188782	8.77e-16	9.66e-15
genus.Enhydrobacter.id.3713--genus.Eubacteriumrectalegroup.id.14374	genus.Enhydrobacter.id.3713	genus.Eubacteriumrectalegroup.id.14374	-0.12935	5.86e-10	3.47e-09
genus.Enterococcus.id.1831--genus.Eubacteriumrectalegroup.id.14374	genus.Enterococcus.id.1831	genus.Eubacteriumrectalegroup.id.14374	-0.110727	4.72e-07	1.88e-06
genus.Erysipelatoclostridium.id.11381--genus.Eubacteriumrectalegroup.id.14374	genus.Erysipelatoclostridium.id.11381	genus.Eubacteriumrectalegroup.id.14374	-0.305633	6.94e-33	2.49e-31
genus.ErysipelotrichaceaeUCG-003.id.11384--genus.Eubacteriumrectalegroup.id.14374	genus.ErysipelotrichaceaeUCG-003.id.11384	genus.Eubacteriumrectalegroup.id.14374	0.186081	1.84e-14	1.8e-13
genus.Escherichia-Shigella.id.3504--genus.Eubacteriumrectalegroup.id.14374	genus.Escherichia-Shigella.id.3504	genus.Eubacteriumrectalegroup.id.14374	-0.249622	8.08e-27	2.08e-25
genus.Eubacterium.id.1932--genus.Eubacteriumrectalegroup.id.14374	genus.Eubacterium.id.1932	genus.Eubacteriumrectalegroup.id.14374	-0.135657	5.21e-11	3.49e-10
genus.Ezakiella.id.11289--genus.Eubacteriumrectalegroup.id.14374	genus.Ezakiella.id.11289	genus.Eubacteriumrectalegroup.id.14374	-0.0717549	0.000546433	0.00132522
genus.Faecalibacterium.id.2057--genus.Eubacteriumrectalegroup.id.14374	genus.Faecalibacterium.id.2057	genus.Eubacteriumrectalegroup.id.14374	0.420128	5.5e-53	4.35e-51
genus.Faecalitalea.id.11392--genus.Eubacteriumrectalegroup.id.14374	genus.Faecalitalea.id.11392	genus.Eubacteriumrectalegroup.id.14374	-0.113482	4.22e-08	1.95e-07
genus.FamilyXIIIAD3011group.id.11293--genus.Eubacteriumrectalegroup.id.14374	genus.FamilyXIIIAD3011group.id.11293	genus.Eubacteriumrectalegroup.id.14374	0.173818	3.03e-17	3.8e-16
genus.FamilyXIIIUCG-001.id.11294--genus.Eubacteriumrectalegroup.id.14374	genus.FamilyXIIIUCG-001.id.11294	genus.Eubacteriumrectalegroup.id.14374	0.184609	4.54e-14	4.27e-13
genus.Flavobacterium.id.1142--genus.Eubacteriumrectalegroup.id.14374	genus.Flavobacterium.id.1142	genus.Eubacteriumrectalegroup.id.14374	-0.143819	1.59e-08	7.71e-08
genus.Flavonifractor.id.2059--genus.Eubacteriumrectalegroup.id.14374	genus.Flavonifractor.id.2059	genus.Eubacteriumrectalegroup.id.14374	-0.164956	5.54e-09	2.86e-08
genus.Fusicatenibacter.id.11305--genus.Eubacteriumrectalegroup.id.14374	genus.Fusicatenibacter.id.11305	genus.Eubacteriumrectalegroup.id.14374	0.225174	2e-16	2.35e-15
genus.Fusobacterium.id.2210--genus.Eubacteriumrectalegroup.id.14374	genus.Fusobacterium.id.2210	genus.Eubacteriumrectalegroup.id.14374	-0.20164	2.1e-19	3.17e-18
genus.Gemella.id.1733--genus.Eubacteriumrectalegroup.id.14374	genus.Gemella.id.1733	genus.Eubacteriumrectalegroup.id.14374	-0.0853538	3.87e-05	0.000114158
genus.Gordonibacter.id.821--genus.Eubacteriumrectalegroup.id.14374	genus.Gordonibacter.id.821	genus.Eubacteriumrectalegroup.id.14374	-0.0774686	0.00173659	0.00381573
genus.Granulicatella.id.1821--genus.Eubacteriumrectalegroup.id.14374	genus.Granulicatella.id.1821	genus.Eubacteriumrectalegroup.id.14374	-0.109992	1.09e-07	4.77e-07
genus.Haemophilus.id.3698--genus.Eubacteriumrectalegroup.id.14374	genus.Haemophilus.id.3698	genus.Eubacteriumrectalegroup.id.14374	0.136227	8.23e-11	5.36e-10
genus.Halomonas.id.3616--genus.Eubacteriumrectalegroup.id.14374	genus.Halomonas.id.3616	genus.Eubacteriumrectalegroup.id.14374	-0.10562	1.9e-06	6.94e-06
genus.Herbaspirillum.id.2972--genus.Eubacteriumrectalegroup.id.14374	genus.Herbaspirillum.id.2972	genus.Eubacteriumrectalegroup.id.14374	-0.135852	4.89e-11	3.29e-10
genus.Holdemanella.id.11393--genus.Eubacteriumrectalegroup.id.14374	genus.Holdemanella.id.11393	genus.Eubacteriumrectalegroup.id.14374	0.127364	1.37e-09	7.73e-09
genus.Hungatella.id.11306--genus.Eubacteriumrectalegroup.id.14374	genus.Hungatella.id.11306	genus.Eubacteriumrectalegroup.id.14374	-0.300371	3.03e-50	2.18e-48
genus.Hydrobacter.id.14314--genus.Eubacteriumrectalegroup.id.14374	genus.Hydrobacter.id.14314	genus.Eubacteriumrectalegroup.id.14374	-0.126879	0.000143755	0.000385614
genus.Idiomarina.id.3387--genus.Eubacteriumrectalegroup.id.14374	genus.Idiomarina.id.3387	genus.Eubacteriumrectalegroup.id.14374	-0.104527	0.000110224	0.000301325
genus.Intestinimonas.id.2062--genus.Eubacteriumrectalegroup.id.14374	genus.Intestinimonas.id.2062	genus.Eubacteriumrectalegroup.id.14374	0.118188	1.06e-06	4.01e-06
genus.Lachnospira.id.2004--genus.Eubacteriumrectalegroup.id.14374	genus.Lachnospira.id.2004	genus.Eubacteriumrectalegroup.id.14374	0.345441	4.73e-46	2.97e-44
genus.LachnospiraceaeFCS020group.id.11314--genus.Eubacteriumrectalegroup.id.14374	genus.LachnospiraceaeFCS020group.id.11314	genus.Eubacteriumrectalegroup.id.14374	0.189596	2.71e-20	4.4e-19
genus.LachnospiraceaeND3007group.id.11317--genus.Eubacteriumrectalegroup.id.14374	genus.LachnospiraceaeND3007group.id.11317	genus.Eubacteriumrectalegroup.id.14374	0.167615	4.01e-10	2.43e-09
genus.LachnospiraceaeNK4A136group.id.11319--genus.Eubacteriumrectalegroup.id.14374	genus.LachnospiraceaeNK4A136group.id.11319	genus.Eubacteriumrectalegroup.id.14374	0.420552	1.47e-62	1.59e-60
genus.LachnospiraceaeUCG-001.id.11321--genus.Eubacteriumrectalegroup.id.14374	genus.LachnospiraceaeUCG-001.id.11321	genus.Eubacteriumrectalegroup.id.14374	0.247778	4.5e-34	1.7e-32
genus.LachnospiraceaeUCG-003.id.11323--genus.Eubacteriumrectalegroup.id.14374	genus.LachnospiraceaeUCG-003.id.11323	genus.Eubacteriumrectalegroup.id.14374	0.113865	3.84e-08	1.78e-07
genus.LachnospiraceaeUCG-004.id.11324--genus.Eubacteriumrectalegroup.id.14374	genus.LachnospiraceaeUCG-004.id.11324	genus.Eubacteriumrectalegroup.id.14374	0.167189	1.16e-09	6.59e-09
genus.LachnospiraceaeUCG-010.id.11330--genus.Eubacteriumrectalegroup.id.14374	genus.LachnospiraceaeUCG-010.id.11330	genus.Eubacteriumrectalegroup.id.14374	0.127482	4.51e-07	1.8e-06
genus.Lelliottia.id.14638--genus.Eubacteriumrectalegroup.id.14374	genus.Lelliottia.id.14638	genus.Eubacteriumrectalegroup.id.14374	-0.126292	1.96e-09	1.08e-08
genus.Marvinbryantia.id.2005--genus.Eubacteriumrectalegroup.id.14374	genus.Marvinbryantia.id.2005	genus.Eubacteriumrectalegroup.id.14374	0.119825	3.9e-08	1.81e-07
genus.Massilia.id.2975--genus.Eubacteriumrectalegroup.id.14374	genus.Massilia.id.2975	genus.Eubacteriumrectalegroup.id.14374	-0.120231	1.23e-08	6.05e-08
genus.Methylobacterium.id.2497--genus.Eubacteriumrectalegroup.id.14374	genus.Methylobacterium.id.2497	genus.Eubacteriumrectalegroup.id.14374	-0.147582	5.24e-12	3.95e-11
genus.Mogibacterium.id.1960--genus.Eubacteriumrectalegroup.id.14374	genus.Mogibacterium.id.1960	genus.Eubacteriumrectalegroup.id.14374	-0.101822	0.000343462	0.000864334
genus.Nocardiopsis.id.777--genus.Eubacteriumrectalegroup.id.14374	genus.Nocardiopsis.id.777	genus.Eubacteriumrectalegroup.id.14374	-0.134045	2.01e-07	8.46e-07
genus.Odoribacter.id.952--genus.Eubacteriumrectalegroup.id.14374	genus.Odoribacter.id.952	genus.Eubacteriumrectalegroup.id.14374	0.15354	4.36e-11	2.95e-10
genus.Oxalobacter.id.2978--genus.Eubacteriumrectalegroup.id.14374	genus.Oxalobacter.id.2978	genus.Eubacteriumrectalegroup.id.14374	0.0748881	0.00288764	0.00606149
genus.Paeniclostridium.id.14378--genus.Eubacteriumrectalegroup.id.14374	genus.Paeniclostridium.id.14378	genus.Eubacteriumrectalegroup.id.14374	-0.0891003	1.73e-05	5.42e-05
genus.Paraprevotella.id.962--genus.Eubacteriumrectalegroup.id.14374	genus.Paraprevotella.id.962	genus.Eubacteriumrectalegroup.id.14374	0.104501	4.55e-07	1.82e-06
genus.Parasutterella.id.2892--genus.Eubacteriumrectalegroup.id.14374	genus.Parasutterella.id.2892	genus.Eubacteriumrectalegroup.id.14374	0.081514	8.53e-05	0.000237699
genus.Parvimonas.id.1945--genus.Eubacteriumrectalegroup.id.14374	genus.Parvimonas.id.1945	genus.Eubacteriumrectalegroup.id.14374	-0.152748	1.32e-13	1.19e-12
genus.Pelagibacterium.id.2484--genus.Eubacteriumrectalegroup.id.14374	genus.Pelagibacterium.id.2484	genus.Eubacteriumrectalegroup.id.14374	-0.119117	8.61e-09	4.35e-08
genus.Pelomonas.id.2945--genus.Eubacteriumrectalegroup.id.14374	genus.Pelomonas.id.2945	genus.Eubacteriumrectalegroup.id.14374	-0.124594	1.74e-05	5.45e-05
genus.Peptococcus.id.2037--genus.Eubacteriumrectalegroup.id.14374	genus.Peptococcus.id.2037	genus.Eubacteriumrectalegroup.id.14374	0.0933376	6.73e-06	2.25e-05
genus.Peptoniphilus.id.1946--genus.Eubacteriumrectalegroup.id.14374	genus.Peptoniphilus.id.1946	genus.Eubacteriumrectalegroup.id.14374	-0.169663	1.73e-16	2.05e-15
genus.Phascolarctobacterium.id.2168--genus.Eubacteriumrectalegroup.id.14374	genus.Phascolarctobacterium.id.2168	genus.Eubacteriumrectalegroup.id.14374	0.0980369	0.000235613	0.000609239
genus.Phreatobacter.id.11439--genus.Eubacteriumrectalegroup.id.14374	genus.Phreatobacter.id.11439	genus.Eubacteriumrectalegroup.id.14374	-0.128448	5.24e-10	3.12e-09
genus.Porphyromonas.id.956--genus.Eubacteriumrectalegroup.id.14374	genus.Porphyromonas.id.956	genus.Eubacteriumrectalegroup.id.14374	-0.0887264	0.000300552	0.000763234
genus.Prauserella.id.754--genus.Eubacteriumrectalegroup.id.14374	genus.Prauserella.id.754	genus.Eubacteriumrectalegroup.id.14374	-0.15037	1.96e-10	1.23e-09
genus.Prevotella.id.963--genus.Eubacteriumrectalegroup.id.14374	genus.Prevotella.id.963	genus.Eubacteriumrectalegroup.id.14374	-0.0756739	0.000668671	0.00159332
genus.Prevotella2.id.11180--genus.Eubacteriumrectalegroup.id.14374	genus.Prevotella2.id.11180	genus.Eubacteriumrectalegroup.id.14374	0.118886	4.44e-05	0.000129753
genus.Prevotella6.id.11181--genus.Eubacteriumrectalegroup.id.14374	genus.Prevotella6.id.11181	genus.Eubacteriumrectalegroup.id.14374	-0.111179	4.55e-07	1.82e-06
genus.Prevotella9.id.11183--genus.Eubacteriumrectalegroup.id.14374	genus.Prevotella9.id.11183	genus.Eubacteriumrectalegroup.id.14374	0.237379	8.83e-24	1.85e-22
genus.PrevotellaceaeNK3B31group.id.11185--genus.Eubacteriumrectalegroup.id.14374	genus.PrevotellaceaeNK3B31group.id.11185	genus.Eubacteriumrectalegroup.id.14374	0.0597617	0.0137021	0.0250396
genus.PrevotellaceaeUCG-001.id.11186--genus.Eubacteriumrectalegroup.id.14374	genus.PrevotellaceaeUCG-001.id.11186	genus.Eubacteriumrectalegroup.id.14374	0.0794697	0.00258503	0.00547994
genus.Pseudobutyrivibrio.id.2010--genus.Eubacteriumrectalegroup.id.14374	genus.Pseudobutyrivibrio.id.2010	genus.Eubacteriumrectalegroup.id.14374	0.102477	8e-05	0.000224138
genus.Pseudomonas.id.3723--genus.Eubacteriumrectalegroup.id.14374	genus.Pseudomonas.id.3723	genus.Eubacteriumrectalegroup.id.14374	-0.15516	4.65e-09	2.43e-08
genus.Psychrobacter.id.3716--genus.Eubacteriumrectalegroup.id.14374	genus.Psychrobacter.id.3716	genus.Eubacteriumrectalegroup.id.14374	-0.130757	9.22e-08	4.07e-07
genus.Ralstonia.id.2909--genus.Eubacteriumrectalegroup.id.14374	genus.Ralstonia.id.2909	genus.Eubacteriumrectalegroup.id.14374	-0.144656	1.73e-08	8.34e-08
genus.Rheinheimera.id.3426--genus.Eubacteriumrectalegroup.id.14374	genus.Rheinheimera.id.3426	genus.Eubacteriumrectalegroup.id.14374	-0.141465	6.61e-10	3.89e-09
genus.RikenellaceaeRC9gutgroup.id.11191--genus.Eubacteriumrectalegroup.id.14374	genus.RikenellaceaeRC9gutgroup.id.11191	genus.Eubacteriumrectalegroup.id.14374	0.0623924	0.00265945	0.00562076
genus.Roseburia.id.2012--genus.Eubacteriumrectalegroup.id.14374	genus.Roseburia.id.2012	genus.Eubacteriumrectalegroup.id.14374	0.444069	1.51e-88	3.64e-86
genus.Rothia.id.646--genus.Eubacteriumrectalegroup.id.14374	genus.Rothia.id.646	genus.Eubacteriumrectalegroup.id.14374	-0.0762762	0.000237346	0.000613179
genus.Ruminiclostridium6.id.11356--genus.Eubacteriumrectalegroup.id.14374	genus.Ruminiclostridium6.id.11356	genus.Eubacteriumrectalegroup.id.14374	0.143979	1.57e-08	7.62e-08
genus.Ruminiclostridium9.id.11357--genus.Eubacteriumrectalegroup.id.14374	genus.Ruminiclostridium9.id.11357	genus.Eubacteriumrectalegroup.id.14374	0.103572	1.17e-05	3.78e-05
genus.RuminococcaceaeNK4A214group.id.11358--genus.Eubacteriumrectalegroup.id.14374	genus.RuminococcaceaeNK4A214group.id.11358	genus.Eubacteriumrectalegroup.id.14374	0.315382	1.99e-51	1.51e-49
genus.RuminococcaceaeUCG-002.id.11360--genus.Eubacteriumrectalegroup.id.14374	genus.RuminococcaceaeUCG-002.id.11360	genus.Eubacteriumrectalegroup.id.14374	0.348946	8.41e-35	3.3e-33
genus.RuminococcaceaeUCG-003.id.11361--genus.Eubacteriumrectalegroup.id.14374	genus.RuminococcaceaeUCG-003.id.11361	genus.Eubacteriumrectalegroup.id.14374	0.305767	1.04e-28	2.94e-27
genus.RuminococcaceaeUCG-004.id.11362--genus.Eubacteriumrectalegroup.id.14374	genus.RuminococcaceaeUCG-004.id.11362	genus.Eubacteriumrectalegroup.id.14374	0.0912589	1.08e-05	3.51e-05
genus.RuminococcaceaeUCG-005.id.11363--genus.Eubacteriumrectalegroup.id.14374	genus.RuminococcaceaeUCG-005.id.11363	genus.Eubacteriumrectalegroup.id.14374	0.26939	3.79e-21	6.58e-20
genus.RuminococcaceaeUCG-010.id.11367--genus.Eubacteriumrectalegroup.id.14374	genus.RuminococcaceaeUCG-010.id.11367	genus.Eubacteriumrectalegroup.id.14374	0.153072	3.09e-12	2.39e-11
genus.RuminococcaceaeUCG-013.id.11370--genus.Eubacteriumrectalegroup.id.14374	genus.RuminococcaceaeUCG-013.id.11370	genus.Eubacteriumrectalegroup.id.14374	0.240743	1.28e-17	1.66e-16
genus.RuminococcaceaeUCG-014.id.11371--genus.Eubacteriumrectalegroup.id.14374	genus.RuminococcaceaeUCG-014.id.11371	genus.Eubacteriumrectalegroup.id.14374	0.252467	2.3e-35	9.21e-34
genus.Ruminococcus1.id.11373--genus.Eubacteriumrectalegroup.id.14374	genus.Ruminococcus1.id.11373	genus.Eubacteriumrectalegroup.id.14374	0.372356	1.38e-52	1.07e-50
genus.Ruminococcus2.id.11374--genus.Eubacteriumrectalegroup.id.14374	genus.Ruminococcus2.id.11374	genus.Eubacteriumrectalegroup.id.14374	0.231571	1.43e-21	2.56e-20
genus.Saccharopolyspora.id.757--genus.Eubacteriumrectalegroup.id.14374	genus.Saccharopolyspora.id.757	genus.Eubacteriumrectalegroup.id.14374	-0.160073	7.81e-09	3.96e-08
genus.Senegalimassilia.id.11160--genus.Eubacteriumrectalegroup.id.14374	genus.Senegalimassilia.id.11160	genus.Eubacteriumrectalegroup.id.14374	0.0547077	0.00844544	0.0161803
genus.Simplicispira.id.2957--genus.Eubacteriumrectalegroup.id.14374	genus.Simplicispira.id.2957	genus.Eubacteriumrectalegroup.id.14374	-0.159569	9.91e-15	9.93e-14
genus.Solobacterium.id.2161--genus.Eubacteriumrectalegroup.id.14374	genus.Solobacterium.id.2161	genus.Eubacteriumrectalegroup.id.14374	-0.0912781	1.4e-05	4.45e-05
genus.Sphingomonas.id.2852--genus.Eubacteriumrectalegroup.id.14374	genus.Sphingomonas.id.2852	genus.Eubacteriumrectalegroup.id.14374	-0.124512	1.75e-09	9.71e-09
genus.Staphylococcus.id.1780--genus.Eubacteriumrectalegroup.id.14374	genus.Staphylococcus.id.1780	genus.Eubacteriumrectalegroup.id.14374	-0.135871	7.88e-10	4.59e-09
genus.Stenotrophomonas.id.3818--genus.Eubacteriumrectalegroup.id.14374	genus.Stenotrophomonas.id.3818	genus.Eubacteriumrectalegroup.id.14374	-0.137677	2.67e-11	1.85e-10
genus.Subdoligranulum.id.2070--genus.Eubacteriumrectalegroup.id.14374	genus.Subdoligranulum.id.2070	genus.Eubacteriumrectalegroup.id.14374	0.385137	6.56e-85	1.36e-82
genus.Sutterella.id.2896--genus.Eubacteriumrectalegroup.id.14374	genus.Sutterella.id.2896	genus.Eubacteriumrectalegroup.id.14374	0.126414	9.81e-10	5.63e-09
genus.Tyzzerella.id.11334--genus.Eubacteriumrectalegroup.id.14374	genus.Tyzzerella.id.11334	genus.Eubacteriumrectalegroup.id.14374	-0.0989218	0.00385532	0.00789386
genus.Tyzzerella4.id.11336--genus.Eubacteriumrectalegroup.id.14374	genus.Tyzzerella4.id.11336	genus.Eubacteriumrectalegroup.id.14374	-0.237639	6.01e-24	1.28e-22
genus.Vibrionimonas.id.13914--genus.Eubacteriumrectalegroup.id.14374	genus.Vibrionimonas.id.13914	genus.Eubacteriumrectalegroup.id.14374	-0.149021	3.56e-10	2.18e-09
genus.Weissella.id.1843--genus.Eubacteriumrectalegroup.id.14374	genus.Weissella.id.1843	genus.Eubacteriumrectalegroup.id.14374	-0.0731708	0.000422917	0.00104557
genus.Eubacteriumventriosumgroup.id.11341--genus.Eubacteriumruminantiumgroup.id.11340	genus.Eubacteriumventriosumgroup.id.11341	genus.Eubacteriumruminantiumgroup.id.11340	0.158899	1.28e-14	1.27e-13
genus.Eubacteriumxylanophilumgroup.id.14375--genus.Eubacteriumruminantiumgroup.id.11340	genus.Eubacteriumxylanophilumgroup.id.14375	genus.Eubacteriumruminantiumgroup.id.11340	0.258523	1.07e-23	2.23e-22
genus.Ruminococcusgauvreauiigroup.id.11342--genus.Eubacteriumruminantiumgroup.id.11340	genus.Ruminococcusgauvreauiigroup.id.11342	genus.Eubacteriumruminantiumgroup.id.11340	0.0481165	0.0206135	0.0361189
genus.Ruminococcusgnavusgroup.id.14376--genus.Eubacteriumruminantiumgroup.id.11340	genus.Ruminococcusgnavusgroup.id.14376	genus.Eubacteriumruminantiumgroup.id.11340	-0.316314	6.56e-56	5.77e-54
genus.Abiotrophia.id.1803--genus.Eubacteriumruminantiumgroup.id.11340	genus.Abiotrophia.id.1803	genus.Eubacteriumruminantiumgroup.id.11340	-0.103877	8.84e-07	3.38e-06
genus.Acinetobacter.id.3711--genus.Eubacteriumruminantiumgroup.id.11340	genus.Acinetobacter.id.3711	genus.Eubacteriumruminantiumgroup.id.11340	-0.167693	3.89e-16	4.43e-15
genus.Actinomyces.id.423--genus.Eubacteriumruminantiumgroup.id.11340	genus.Actinomyces.id.423	genus.Eubacteriumruminantiumgroup.id.11340	-0.127634	6.74e-10	3.97e-09
genus.Adlercreutzia.id.812--genus.Eubacteriumruminantiumgroup.id.11340	genus.Adlercreutzia.id.812	genus.Eubacteriumruminantiumgroup.id.11340	0.053013	0.0244384	0.0419183
genus.Akkermansia.id.4037--genus.Eubacteriumruminantiumgroup.id.11340	genus.Akkermansia.id.4037	genus.Eubacteriumruminantiumgroup.id.11340	0.0688837	0.000906244	0.00210324
genus.Aliihoeflea.id.2512--genus.Eubacteriumruminantiumgroup.id.11340	genus.Aliihoeflea.id.2512	genus.Eubacteriumruminantiumgroup.id.11340	-0.073732	0.00048916	0.00119656
genus.Alistipes.id.968--genus.Eubacteriumruminantiumgroup.id.11340	genus.Alistipes.id.968	genus.Eubacteriumruminantiumgroup.id.11340	0.234611	1.36e-30	4.25e-29
genus.Allisonella.id.2174--genus.Eubacteriumruminantiumgroup.id.11340	genus.Allisonella.id.2174	genus.Eubacteriumruminantiumgroup.id.11340	0.0585937	0.00478419	0.00962312
genus.Alloprevotella.id.961--genus.Eubacteriumruminantiumgroup.id.11340	genus.Alloprevotella.id.961	genus.Eubacteriumruminantiumgroup.id.11340	0.153582	5.02e-09	2.61e-08
genus.Anaerofilum.id.2053--genus.Eubacteriumruminantiumgroup.id.11340	genus.Anaerofilum.id.2053	genus.Eubacteriumruminantiumgroup.id.11340	0.135498	7.05e-10	4.14e-09
genus.Anaerostipes.id.1991--genus.Eubacteriumruminantiumgroup.id.11340	genus.Anaerostipes.id.1991	genus.Eubacteriumruminantiumgroup.id.11340	-0.101331	2.26e-05	6.92e-05
genus.Anaerotruncus.id.2054--genus.Eubacteriumruminantiumgroup.id.11340	genus.Anaerotruncus.id.2054	genus.Eubacteriumruminantiumgroup.id.11340	0.279883	1.69e-43	9.71e-42
genus.Atopobium.id.814--genus.Eubacteriumruminantiumgroup.id.11340	genus.Atopobium.id.814	genus.Eubacteriumruminantiumgroup.id.11340	-0.12563	1.25e-09	7.08e-09
genus.Bacteroides.id.918--genus.Eubacteriumruminantiumgroup.id.11340	genus.Bacteroides.id.918	genus.Eubacteriumruminantiumgroup.id.11340	-0.0846116	0.000519093	0.00126432
genus.Barnesiella.id.944--genus.Eubacteriumruminantiumgroup.id.11340	genus.Barnesiella.id.944	genus.Eubacteriumruminantiumgroup.id.11340	0.175779	1.13e-11	8.18e-11
genus.Bifidobacterium.id.436--genus.Eubacteriumruminantiumgroup.id.11340	genus.Bifidobacterium.id.436	genus.Eubacteriumruminantiumgroup.id.11340	-0.115262	2.58e-08	1.22e-07
genus.Blastomonas.id.2845--genus.Eubacteriumruminantiumgroup.id.11340	genus.Blastomonas.id.2845	genus.Eubacteriumruminantiumgroup.id.11340	-0.0704967	0.000683593	0.00162535
genus.Blautia.id.1992--genus.Eubacteriumruminantiumgroup.id.11340	genus.Blautia.id.1992	genus.Eubacteriumruminantiumgroup.id.11340	-0.134167	8.02e-09	4.06e-08
genus.Brachybacterium.id.535--genus.Eubacteriumruminantiumgroup.id.11340	genus.Brachybacterium.id.535	genus.Eubacteriumruminantiumgroup.id.11340	-0.0888816	1.82e-05	5.68e-05
genus.Bradyrhizobium.id.2448--genus.Eubacteriumruminantiumgroup.id.11340	genus.Bradyrhizobium.id.2448	genus.Eubacteriumruminantiumgroup.id.11340	-0.170217	2.37e-12	1.86e-11
genus.Brevibacterium.id.522--genus.Eubacteriumruminantiumgroup.id.11340	genus.Brevibacterium.id.522	genus.Eubacteriumruminantiumgroup.id.11340	-0.129007	5.25e-09	2.72e-08
genus.Brevundimonas.id.2390--genus.Eubacteriumruminantiumgroup.id.11340	genus.Brevundimonas.id.2390	genus.Eubacteriumruminantiumgroup.id.11340	-0.13693	3.44e-11	2.36e-10
genus.Brochothrix.id.1738--genus.Eubacteriumruminantiumgroup.id.11340	genus.Brochothrix.id.1738	genus.Eubacteriumruminantiumgroup.id.11340	-0.0797042	0.000122328	0.000331578
genus.Brucella.id.2457--genus.Eubacteriumruminantiumgroup.id.11340	genus.Brucella.id.2457	genus.Eubacteriumruminantiumgroup.id.11340	-0.155081	5.52e-14	5.16e-13
genus.Butyricimonas.id.945--genus.Eubacteriumruminantiumgroup.id.11340	genus.Butyricimonas.id.945	genus.Eubacteriumruminantiumgroup.id.11340	0.216971	7.19e-20	1.12e-18
genus.CandidatusSoleaferrea.id.11350--genus.Eubacteriumruminantiumgroup.id.11340	genus.CandidatusSoleaferrea.id.11350	genus.Eubacteriumruminantiumgroup.id.11340	0.0801793	0.000156913	0.000417848
genus.Catenibacterium.id.2153--genus.Eubacteriumruminantiumgroup.id.11340	genus.Catenibacterium.id.2153	genus.Eubacteriumruminantiumgroup.id.11340	0.0659541	0.00149021	0.0033238
genus.Christensenella.id.1867--genus.Eubacteriumruminantiumgroup.id.11340	genus.Christensenella.id.1867	genus.Eubacteriumruminantiumgroup.id.11340	0.0721942	0.0234322	0.0404092
genus.ChristensenellaceaeR-7group.id.11283--genus.Eubacteriumruminantiumgroup.id.11340	genus.ChristensenellaceaeR-7group.id.11283	genus.Eubacteriumruminantiumgroup.id.11340	0.378327	1.39e-79	2.6e-77
genus.Chryseobacterium.id.1126--genus.Eubacteriumruminantiumgroup.id.11340	genus.Chryseobacterium.id.1126	genus.Eubacteriumruminantiumgroup.id.11340	-0.0904805	1.28e-05	4.1e-05
genus.Cloacibacillus.id.3908--genus.Eubacteriumruminantiumgroup.id.11340	genus.Cloacibacillus.id.3908	genus.Eubacteriumruminantiumgroup.id.11340	0.0610031	0.00330861	0.00687212
genus.Collinsella.id.815--genus.Eubacteriumruminantiumgroup.id.11340	genus.Collinsella.id.815	genus.Eubacteriumruminantiumgroup.id.11340	0.0621181	0.00277759	0.00585214
genus.Comamonas.id.2925--genus.Eubacteriumruminantiumgroup.id.11340	genus.Comamonas.id.2925	genus.Eubacteriumruminantiumgroup.id.11340	-0.103744	5.52e-07	2.18e-06
genus.Coprobacillus.id.2154--genus.Eubacteriumruminantiumgroup.id.11340	genus.Coprobacillus.id.2154	genus.Eubacteriumruminantiumgroup.id.11340	-0.0534659	0.0100581	0.0189296
genus.Coprococcus1.id.11301--genus.Eubacteriumruminantiumgroup.id.11340	genus.Coprococcus1.id.11301	genus.Eubacteriumruminantiumgroup.id.11340	0.146517	2.06e-09	1.13e-08
genus.Coprococcus2.id.11302--genus.Eubacteriumruminantiumgroup.id.11340	genus.Coprococcus2.id.11302	genus.Eubacteriumruminantiumgroup.id.11340	0.362052	9.87e-64	1.1e-61
genus.Coprococcus3.id.11303--genus.Eubacteriumruminantiumgroup.id.11340	genus.Coprococcus3.id.11303	genus.Eubacteriumruminantiumgroup.id.11340	0.0868649	0.000180545	0.000475662
genus.Corynebacterium.id.449--genus.Eubacteriumruminantiumgroup.id.11340	genus.Corynebacterium.id.449	genus.Eubacteriumruminantiumgroup.id.11340	-0.101906	8.74e-07	3.35e-06
genus.Corynebacterium1.id.11143--genus.Eubacteriumruminantiumgroup.id.11340	genus.Corynebacterium1.id.11143	genus.Eubacteriumruminantiumgroup.id.11340	-0.0917352	9.67e-06	3.17e-05
genus.DefluviitaleaceaeUCG-011.id.11287--genus.Eubacteriumruminantiumgroup.id.11340	genus.DefluviitaleaceaeUCG-011.id.11287	genus.Eubacteriumruminantiumgroup.id.11340	0.195928	3.75e-15	3.9e-14
genus.Delftia.id.2927--genus.Eubacteriumruminantiumgroup.id.11340	genus.Delftia.id.2927	genus.Eubacteriumruminantiumgroup.id.11340	-0.112422	5.64e-08	2.56e-07
genus.Desulfovibrio.id.3173--genus.Eubacteriumruminantiumgroup.id.11340	genus.Desulfovibrio.id.3173	genus.Eubacteriumruminantiumgroup.id.11340	0.201256	4.24e-17	5.27e-16
genus.Dialister.id.2183--genus.Eubacteriumruminantiumgroup.id.11340	genus.Dialister.id.2183	genus.Eubacteriumruminantiumgroup.id.11340	0.101427	0.000656109	0.00156572
genus.Dielma.id.11380--genus.Eubacteriumruminantiumgroup.id.11340	genus.Dielma.id.11380	genus.Eubacteriumruminantiumgroup.id.11340	-0.0850277	0.000712814	0.00168798
genus.Dorea.id.1997--genus.Eubacteriumruminantiumgroup.id.11340	genus.Dorea.id.1997	genus.Eubacteriumruminantiumgroup.id.11340	0.062621	0.00256455	0.0054434
genus.Eggerthella.id.819--genus.Eubacteriumruminantiumgroup.id.11340	genus.Eggerthella.id.819	genus.Eubacteriumruminantiumgroup.id.11340	-0.204406	8.28e-23	1.61e-21
genus.Eisenbergiella.id.11304--genus.Eubacteriumruminantiumgroup.id.11340	genus.Eisenbergiella.id.11304	genus.Eubacteriumruminantiumgroup.id.11340	-0.120178	1.21e-07	5.26e-07
genus.Enhydrobacter.id.3713--genus.Eubacteriumruminantiumgroup.id.11340	genus.Enhydrobacter.id.3713	genus.Eubacteriumruminantiumgroup.id.11340	-0.108426	1.65e-07	7.02e-07
genus.Enterococcus.id.1831--genus.Eubacteriumruminantiumgroup.id.11340	genus.Enterococcus.id.1831	genus.Eubacteriumruminantiumgroup.id.11340	-0.056226	0.00679002	0.0132661
genus.Enterorhabdus.id.820--genus.Eubacteriumruminantiumgroup.id.11340	genus.Enterorhabdus.id.820	genus.Eubacteriumruminantiumgroup.id.11340	0.108512	0.00103063	0.00237249
genus.Erysipelatoclostridium.id.11381--genus.Eubacteriumruminantiumgroup.id.11340	genus.Erysipelatoclostridium.id.11381	genus.Eubacteriumruminantiumgroup.id.11340	-0.21206	3.94e-25	9.17e-24
genus.Escherichia-Shigella.id.3504--genus.Eubacteriumruminantiumgroup.id.11340	genus.Escherichia-Shigella.id.3504	genus.Eubacteriumruminantiumgroup.id.11340	-0.137136	8.31e-10	4.83e-09
genus.Eubacterium.id.1932--genus.Eubacteriumruminantiumgroup.id.11340	genus.Eubacterium.id.1932	genus.Eubacteriumruminantiumgroup.id.11340	-0.0824835	0.00447631	0.0090519
genus.Faecalibacterium.id.2057--genus.Eubacteriumruminantiumgroup.id.11340	genus.Faecalibacterium.id.2057	genus.Eubacteriumruminantiumgroup.id.11340	0.15055	2.97e-13	2.57e-12
genus.Faecalitalea.id.11392--genus.Eubacteriumruminantiumgroup.id.11340	genus.Faecalitalea.id.11392	genus.Eubacteriumruminantiumgroup.id.11340	-0.157988	1.82e-14	1.78e-13
genus.FamilyXIIIAD3011group.id.11293--genus.Eubacteriumruminantiumgroup.id.11340	genus.FamilyXIIIAD3011group.id.11293	genus.Eubacteriumruminantiumgroup.id.11340	0.270204	3.72e-23	7.41e-22
genus.FamilyXIIIUCG-001.id.11294--genus.Eubacteriumruminantiumgroup.id.11340	genus.FamilyXIIIUCG-001.id.11294	genus.Eubacteriumruminantiumgroup.id.11340	0.27372	1.18e-20	1.97e-19
genus.Flavobacterium.id.1142--genus.Eubacteriumruminantiumgroup.id.11340	genus.Flavobacterium.id.1142	genus.Eubacteriumruminantiumgroup.id.11340	-0.100378	1.27e-06	4.75e-06
genus.Flavonifractor.id.2059--genus.Eubacteriumruminantiumgroup.id.11340	genus.Flavonifractor.id.2059	genus.Eubacteriumruminantiumgroup.id.11340	-0.179807	2.28e-18	3.16e-17
genus.Fusobacterium.id.2210--genus.Eubacteriumruminantiumgroup.id.11340	genus.Fusobacterium.id.2210	genus.Eubacteriumruminantiumgroup.id.11340	-0.154947	5.8e-14	5.4e-13
genus.Gemella.id.1733--genus.Eubacteriumruminantiumgroup.id.11340	genus.Gemella.id.1733	genus.Eubacteriumruminantiumgroup.id.11340	-0.0944212	5.25e-06	1.78e-05
genus.Granulicatella.id.1821--genus.Eubacteriumruminantiumgroup.id.11340	genus.Granulicatella.id.1821	genus.Eubacteriumruminantiumgroup.id.11340	-0.134322	8.07e-11	5.27e-10
genus.Halomonas.id.3616--genus.Eubacteriumruminantiumgroup.id.11340	genus.Halomonas.id.3616	genus.Eubacteriumruminantiumgroup.id.11340	-0.126632	9.18e-10	5.3e-09
genus.Herbaspirillum.id.2972--genus.Eubacteriumruminantiumgroup.id.11340	genus.Herbaspirillum.id.2972	genus.Eubacteriumruminantiumgroup.id.11340	-0.16463	1.35e-15	1.46e-14
genus.Holdemanella.id.11393--genus.Eubacteriumruminantiumgroup.id.11340	genus.Holdemanella.id.11393	genus.Eubacteriumruminantiumgroup.id.11340	0.121563	4.22e-09	2.22e-08
genus.Howardella.id.2000--genus.Eubacteriumruminantiumgroup.id.11340	genus.Howardella.id.2000	genus.Eubacteriumruminantiumgroup.id.11340	0.0827705	0.0005232	0.00127291
genus.Hungatella.id.11306--genus.Eubacteriumruminantiumgroup.id.11340	genus.Hungatella.id.11306	genus.Eubacteriumruminantiumgroup.id.11340	-0.139154	1.63e-11	1.16e-10
genus.Hydrobacter.id.14314--genus.Eubacteriumruminantiumgroup.id.11340	genus.Hydrobacter.id.14314	genus.Eubacteriumruminantiumgroup.id.11340	-0.0701124	0.00272208	0.00574138
genus.Idiomarina.id.3387--genus.Eubacteriumruminantiumgroup.id.11340	genus.Idiomarina.id.3387	genus.Eubacteriumruminantiumgroup.id.11340	-0.15283	1.38e-10	8.79e-10
genus.Intestinimonas.id.2062--genus.Eubacteriumruminantiumgroup.id.11340	genus.Intestinimonas.id.2062	genus.Eubacteriumruminantiumgroup.id.11340	0.18373	3.97e-19	5.89e-18
genus.Lachnoclostridium.id.11308--genus.Eubacteriumruminantiumgroup.id.11340	genus.Lachnoclostridium.id.11308	genus.Eubacteriumruminantiumgroup.id.11340	-0.151844	1.84e-13	1.62e-12
genus.Lachnospira.id.2004--genus.Eubacteriumruminantiumgroup.id.11340	genus.Lachnospira.id.2004	genus.Eubacteriumruminantiumgroup.id.11340	0.132093	1.66e-10	1.05e-09
genus.LachnospiraceaeFCS020group.id.11314--genus.Eubacteriumruminantiumgroup.id.11340	genus.LachnospiraceaeFCS020group.id.11314	genus.Eubacteriumruminantiumgroup.id.11340	0.124814	8.75e-05	0.000243366
genus.LachnospiraceaeNK4A136group.id.11319--genus.Eubacteriumruminantiumgroup.id.11340	genus.LachnospiraceaeNK4A136group.id.11319	genus.Eubacteriumruminantiumgroup.id.11340	0.29393	4.4e-35	1.75e-33
genus.LachnospiraceaeUCG-001.id.11321--genus.Eubacteriumruminantiumgroup.id.11340	genus.LachnospiraceaeUCG-001.id.11321	genus.Eubacteriumruminantiumgroup.id.11340	0.275856	2.46e-25	5.81e-24
genus.LachnospiraceaeUCG-003.id.11323--genus.Eubacteriumruminantiumgroup.id.11340	genus.LachnospiraceaeUCG-003.id.11323	genus.Eubacteriumruminantiumgroup.id.11340	0.158579	1.48e-14	1.46e-13
genus.LachnospiraceaeUCG-010.id.11330--genus.Eubacteriumruminantiumgroup.id.11340	genus.LachnospiraceaeUCG-010.id.11330	genus.Eubacteriumruminantiumgroup.id.11340	0.0855931	0.000665597	0.00158621
genus.Lelliottia.id.14638--genus.Eubacteriumruminantiumgroup.id.11340	genus.Lelliottia.id.14638	genus.Eubacteriumruminantiumgroup.id.11340	-0.0562612	0.00675536	0.0132074
genus.Marvinbryantia.id.2005--genus.Eubacteriumruminantiumgroup.id.11340	genus.Marvinbryantia.id.2005	genus.Eubacteriumruminantiumgroup.id.11340	0.17199	6.56e-17	8.04e-16
genus.Massilia.id.2975--genus.Eubacteriumruminantiumgroup.id.11340	genus.Massilia.id.2975	genus.Eubacteriumruminantiumgroup.id.11340	-0.081381	8.76e-05	0.000243567
genus.Megamonas.id.2184--genus.Eubacteriumruminantiumgroup.id.11340	genus.Megamonas.id.2184	genus.Eubacteriumruminantiumgroup.id.11340	-0.0843414	0.000651832	0.00155741
genus.Methanobrevibacter.id.123--genus.Eubacteriumruminantiumgroup.id.11340	genus.Methanobrevibacter.id.123	genus.Eubacteriumruminantiumgroup.id.11340	0.153741	9.12e-14	8.33e-13
genus.Methylobacterium.id.2497--genus.Eubacteriumruminantiumgroup.id.11340	genus.Methylobacterium.id.2497	genus.Eubacteriumruminantiumgroup.id.11340	-0.171672	7.5e-17	9.15e-16
genus.Mitsuokella.id.2186--genus.Eubacteriumruminantiumgroup.id.11340	genus.Mitsuokella.id.2186	genus.Eubacteriumruminantiumgroup.id.11340	0.068797	0.00340768	0.00705373
genus.Nocardiopsis.id.777--genus.Eubacteriumruminantiumgroup.id.11340	genus.Nocardiopsis.id.777	genus.Eubacteriumruminantiumgroup.id.11340	-0.132765	1.01e-07	4.43e-07
genus.Odoribacter.id.952--genus.Eubacteriumruminantiumgroup.id.11340	genus.Odoribacter.id.952	genus.Eubacteriumruminantiumgroup.id.11340	0.211667	4.84e-25	1.11e-23
genus.Oscillibacter.id.2063--genus.Eubacteriumruminantiumgroup.id.11340	genus.Oscillibacter.id.2063	genus.Eubacteriumruminantiumgroup.id.11340	0.114378	3.29e-08	1.54e-07
genus.Oscillospira.id.2064--genus.Eubacteriumruminantiumgroup.id.11340	genus.Oscillospira.id.2064	genus.Eubacteriumruminantiumgroup.id.11340	0.160429	3.39e-09	1.81e-08
genus.Oxalobacter.id.2978--genus.Eubacteriumruminantiumgroup.id.11340	genus.Oxalobacter.id.2978	genus.Eubacteriumruminantiumgroup.id.11340	0.179258	5.63e-09	2.9e-08
genus.Parabacteroides.id.954--genus.Eubacteriumruminantiumgroup.id.11340	genus.Parabacteroides.id.954	genus.Eubacteriumruminantiumgroup.id.11340	0.0771687	0.000200236	0.000523694
genus.Paraprevotella.id.962--genus.Eubacteriumruminantiumgroup.id.11340	genus.Paraprevotella.id.962	genus.Eubacteriumruminantiumgroup.id.11340	0.126488	2.21e-06	7.98e-06
genus.Parvimonas.id.1945--genus.Eubacteriumruminantiumgroup.id.11340	genus.Parvimonas.id.1945	genus.Eubacteriumruminantiumgroup.id.11340	-0.0791884	0.000135386	0.000364555
genus.Pelagibacterium.id.2484--genus.Eubacteriumruminantiumgroup.id.11340	genus.Pelagibacterium.id.2484	genus.Eubacteriumruminantiumgroup.id.11340	-0.111411	7.43e-08	3.32e-07
genus.Pelomonas.id.2945--genus.Eubacteriumruminantiumgroup.id.11340	genus.Pelomonas.id.2945	genus.Eubacteriumruminantiumgroup.id.11340	-0.142965	3.13e-11	2.16e-10
genus.Peptococcus.id.2037--genus.Eubacteriumruminantiumgroup.id.11340	genus.Peptococcus.id.2037	genus.Eubacteriumruminantiumgroup.id.11340	0.188065	6.77e-14	6.25e-13
genus.Peptoniphilus.id.1946--genus.Eubacteriumruminantiumgroup.id.11340	genus.Peptoniphilus.id.1946	genus.Eubacteriumruminantiumgroup.id.11340	-0.0804508	0.000105512	0.000289343
genus.Phascolarctobacterium.id.2168--genus.Eubacteriumruminantiumgroup.id.11340	genus.Phascolarctobacterium.id.2168	genus.Eubacteriumruminantiumgroup.id.11340	0.0920374	9.04e-06	2.97e-05
genus.Phreatobacter.id.11439--genus.Eubacteriumruminantiumgroup.id.11340	genus.Phreatobacter.id.11439	genus.Eubacteriumruminantiumgroup.id.11340	-0.091785	9.57e-06	3.14e-05
genus.Prauserella.id.754--genus.Eubacteriumruminantiumgroup.id.11340	genus.Prauserella.id.754	genus.Eubacteriumruminantiumgroup.id.11340	-0.102428	4.98e-06	1.69e-05
genus.Prevotella2.id.11180--genus.Eubacteriumruminantiumgroup.id.11340	genus.Prevotella2.id.11180	genus.Eubacteriumruminantiumgroup.id.11340	0.163202	3.52e-08	1.64e-07
genus.Prevotella7.id.11182--genus.Eubacteriumruminantiumgroup.id.11340	genus.Prevotella7.id.11182	genus.Eubacteriumruminantiumgroup.id.11340	0.0537676	0.0226539	0.0392819
genus.Prevotella9.id.11183--genus.Eubacteriumruminantiumgroup.id.11340	genus.Prevotella9.id.11183	genus.Eubacteriumruminantiumgroup.id.11340	0.296827	5.38e-42	2.88e-40
genus.PrevotellaceaeNK3B31group.id.11185--genus.Eubacteriumruminantiumgroup.id.11340	genus.PrevotellaceaeNK3B31group.id.11185	genus.Eubacteriumruminantiumgroup.id.11340	0.0748869	0.000308164	0.000781322
genus.PrevotellaceaeUCG-001.id.11186--genus.Eubacteriumruminantiumgroup.id.11340	genus.PrevotellaceaeUCG-001.id.11186	genus.Eubacteriumruminantiumgroup.id.11340	0.0577527	0.00542532	0.0107893
genus.Pseudobutyrivibrio.id.2010--genus.Eubacteriumruminantiumgroup.id.11340	genus.Pseudobutyrivibrio.id.2010	genus.Eubacteriumruminantiumgroup.id.11340	0.109317	8.56e-06	2.83e-05
genus.Pseudomonas.id.3723--genus.Eubacteriumruminantiumgroup.id.11340	genus.Pseudomonas.id.3723	genus.Eubacteriumruminantiumgroup.id.11340	-0.151294	5.32e-12	4.01e-11
genus.Psychrobacter.id.3716--genus.Eubacteriumruminantiumgroup.id.11340	genus.Psychrobacter.id.3716	genus.Eubacteriumruminantiumgroup.id.11340	-0.110692	2.23e-06	8.05e-06
genus.Pyramidobacter.id.3912--genus.Eubacteriumruminantiumgroup.id.11340	genus.Pyramidobacter.id.3912	genus.Eubacteriumruminantiumgroup.id.11340	0.0629175	0.0100038	0.0188434
genus.Ralstonia.id.2909--genus.Eubacteriumruminantiumgroup.id.11340	genus.Ralstonia.id.2909	genus.Eubacteriumruminantiumgroup.id.11340	-0.191948	8.98e-21	1.51e-19
genus.Rheinheimera.id.3426--genus.Eubacteriumruminantiumgroup.id.11340	genus.Rheinheimera.id.3426	genus.Eubacteriumruminantiumgroup.id.11340	-0.109657	0.000153395	0.000409846
genus.RikenellaceaeRC9gutgroup.id.11191--genus.Eubacteriumruminantiumgroup.id.11340	genus.RikenellaceaeRC9gutgroup.id.11191	genus.Eubacteriumruminantiumgroup.id.11340	0.125711	1.22e-09	6.92e-09
genus.Romboutsia.id.11347--genus.Eubacteriumruminantiumgroup.id.11340	genus.Romboutsia.id.11347	genus.Eubacteriumruminantiumgroup.id.11340	-0.0531873	0.0104555	0.0195852
genus.Roseburia.id.2012--genus.Eubacteriumruminantiumgroup.id.11340	genus.Roseburia.id.2012	genus.Eubacteriumruminantiumgroup.id.11340	0.166108	3.69e-10	2.25e-09
genus.Rothia.id.646--genus.Eubacteriumruminantiumgroup.id.11340	genus.Rothia.id.646	genus.Eubacteriumruminantiumgroup.id.11340	-0.0854118	3.83e-05	0.000113054
genus.Ruminiclostridium5.id.11355--genus.Eubacteriumruminantiumgroup.id.11340	genus.Ruminiclostridium5.id.11355	genus.Eubacteriumruminantiumgroup.id.11340	-0.0506355	0.014796	0.0268849
genus.Ruminiclostridium6.id.11356--genus.Eubacteriumruminantiumgroup.id.11340	genus.Ruminiclostridium6.id.11356	genus.Eubacteriumruminantiumgroup.id.11340	0.256181	7.1e-19	1.03e-17
genus.Ruminiclostridium9.id.11357--genus.Eubacteriumruminantiumgroup.id.11340	genus.Ruminiclostridium9.id.11357	genus.Eubacteriumruminantiumgroup.id.11340	0.0652034	0.0016876	0.00372063
genus.RuminococcaceaeNK4A214group.id.11358--genus.Eubacteriumruminantiumgroup.id.11340	genus.RuminococcaceaeNK4A214group.id.11358	genus.Eubacteriumruminantiumgroup.id.11340	0.380771	7.36e-83	1.47e-80
genus.RuminococcaceaeUCG-002.id.11360--genus.Eubacteriumruminantiumgroup.id.11340	genus.RuminococcaceaeUCG-002.id.11360	genus.Eubacteriumruminantiumgroup.id.11340	0.410713	7.86e-98	2.3e-95
genus.RuminococcaceaeUCG-003.id.11361--genus.Eubacteriumruminantiumgroup.id.11340	genus.RuminococcaceaeUCG-003.id.11361	genus.Eubacteriumruminantiumgroup.id.11340	0.306128	2.15e-51	1.62e-49
genus.RuminococcaceaeUCG-004.id.11362--genus.Eubacteriumruminantiumgroup.id.11340	genus.RuminococcaceaeUCG-004.id.11362	genus.Eubacteriumruminantiumgroup.id.11340	0.0952558	1.96e-05	6.09e-05
genus.RuminococcaceaeUCG-005.id.11363--genus.Eubacteriumruminantiumgroup.id.11340	genus.RuminococcaceaeUCG-005.id.11363	genus.Eubacteriumruminantiumgroup.id.11340	0.402834	9.99e-94	2.79e-91
genus.RuminococcaceaeUCG-009.id.11366--genus.Eubacteriumruminantiumgroup.id.11340	genus.RuminococcaceaeUCG-009.id.11366	genus.Eubacteriumruminantiumgroup.id.11340	0.150166	3.08e-10	1.9e-09
genus.RuminococcaceaeUCG-010.id.11367--genus.Eubacteriumruminantiumgroup.id.11340	genus.RuminococcaceaeUCG-010.id.11367	genus.Eubacteriumruminantiumgroup.id.11340	0.335382	3.48e-63	3.85e-61
genus.RuminococcaceaeUCG-014.id.11371--genus.Eubacteriumruminantiumgroup.id.11340	genus.RuminococcaceaeUCG-014.id.11371	genus.Eubacteriumruminantiumgroup.id.11340	0.345691	2.36e-67	3.01e-65
genus.Ruminococcus1.id.11373--genus.Eubacteriumruminantiumgroup.id.11340	genus.Ruminococcus1.id.11373	genus.Eubacteriumruminantiumgroup.id.11340	0.373252	8.47e-51	6.23e-49
genus.Saccharopolyspora.id.757--genus.Eubacteriumruminantiumgroup.id.11340	genus.Saccharopolyspora.id.757	genus.Eubacteriumruminantiumgroup.id.11340	-0.0756845	0.000265405	0.000679477
genus.Sellimonas.id.14369--genus.Eubacteriumruminantiumgroup.id.11340	genus.Sellimonas.id.14369	genus.Eubacteriumruminantiumgroup.id.11340	-0.0793728	0.000130573	0.000352567
genus.Senegalimassilia.id.11160--genus.Eubacteriumruminantiumgroup.id.11340	genus.Senegalimassilia.id.11160	genus.Eubacteriumruminantiumgroup.id.11340	0.111184	0.000168658	0.00044689
genus.Simplicispira.id.2957--genus.Eubacteriumruminantiumgroup.id.11340	genus.Simplicispira.id.2957	genus.Eubacteriumruminantiumgroup.id.11340	-0.0869962	2.74e-05	8.26e-05
genus.Slackia.id.825--genus.Eubacteriumruminantiumgroup.id.11340	genus.Slackia.id.825	genus.Eubacteriumruminantiumgroup.id.11340	0.0812194	0.00368587	0.0075778
genus.Solobacterium.id.2161--genus.Eubacteriumruminantiumgroup.id.11340	genus.Solobacterium.id.2161	genus.Eubacteriumruminantiumgroup.id.11340	-0.112553	5.45e-08	2.48e-07
genus.Sphingomonas.id.2852--genus.Eubacteriumruminantiumgroup.id.11340	genus.Sphingomonas.id.2852	genus.Eubacteriumruminantiumgroup.id.11340	-0.114736	2.98e-08	1.4e-07
genus.Staphylococcus.id.1780--genus.Eubacteriumruminantiumgroup.id.11340	genus.Staphylococcus.id.1780	genus.Eubacteriumruminantiumgroup.id.11340	-0.104142	4.99e-07	1.98e-06
genus.Stenotrophomonas.id.3818--genus.Eubacteriumruminantiumgroup.id.11340	genus.Stenotrophomonas.id.3818	genus.Eubacteriumruminantiumgroup.id.11340	-0.0724658	0.000480736	0.00117775
genus.Streptococcus.id.1853--genus.Eubacteriumruminantiumgroup.id.11340	genus.Streptococcus.id.1853	genus.Eubacteriumruminantiumgroup.id.11340	-0.0488013	0.0188289	0.0333611
genus.Subdoligranulum.id.2070--genus.Eubacteriumruminantiumgroup.id.11340	genus.Subdoligranulum.id.2070	genus.Eubacteriumruminantiumgroup.id.11340	0.24407	4.52e-33	1.64e-31
genus.Sutterella.id.2896--genus.Eubacteriumruminantiumgroup.id.11340	genus.Sutterella.id.2896	genus.Eubacteriumruminantiumgroup.id.11340	0.0854405	3.8e-05	0.000112225
genus.Tyzzerella.id.11334--genus.Eubacteriumruminantiumgroup.id.11340	genus.Tyzzerella.id.11334	genus.Eubacteriumruminantiumgroup.id.11340	-0.0546178	0.0226556	0.0392819
genus.Tyzzerella3.id.11335--genus.Eubacteriumruminantiumgroup.id.11340	genus.Tyzzerella3.id.11335	genus.Eubacteriumruminantiumgroup.id.11340	-0.0636137	0.00218725	0.00471402
genus.Tyzzerella4.id.11336--genus.Eubacteriumruminantiumgroup.id.11340	genus.Tyzzerella4.id.11336	genus.Eubacteriumruminantiumgroup.id.11340	-0.21284	2.61e-25	6.16e-24
genus.Vibrionimonas.id.13914--genus.Eubacteriumruminantiumgroup.id.11340	genus.Vibrionimonas.id.13914	genus.Eubacteriumruminantiumgroup.id.11340	-0.0477602	0.0215213	0.0375447
genus.Eubacteriumxylanophilumgroup.id.14375--genus.Eubacteriumventriosumgroup.id.11341	genus.Eubacteriumxylanophilumgroup.id.14375	genus.Eubacteriumventriosumgroup.id.11341	0.211358	1.43e-17	1.84e-16
genus.Ruminococcusgnavusgroup.id.14376--genus.Eubacteriumventriosumgroup.id.11341	genus.Ruminococcusgnavusgroup.id.14376	genus.Eubacteriumventriosumgroup.id.11341	-0.15137	4.41e-09	2.32e-08
genus.Ruminococcustorquesgroup.id.14377--genus.Eubacteriumventriosumgroup.id.11341	genus.Ruminococcustorquesgroup.id.14377	genus.Eubacteriumventriosumgroup.id.11341	0.106649	2.62e-07	1.08e-06
genus.Abiotrophia.id.1803--genus.Eubacteriumventriosumgroup.id.11341	genus.Abiotrophia.id.1803	genus.Eubacteriumventriosumgroup.id.11341	-0.119318	8.12e-09	4.11e-08
genus.Acinetobacter.id.3711--genus.Eubacteriumventriosumgroup.id.11341	genus.Acinetobacter.id.3711	genus.Eubacteriumventriosumgroup.id.11341	-0.111584	1.63e-07	6.95e-07
genus.Actinomyces.id.423--genus.Eubacteriumventriosumgroup.id.11341	genus.Actinomyces.id.423	genus.Eubacteriumventriosumgroup.id.11341	-0.122931	5.23e-06	1.77e-05
genus.Aliihoeflea.id.2512--genus.Eubacteriumventriosumgroup.id.11341	genus.Aliihoeflea.id.2512	genus.Eubacteriumventriosumgroup.id.11341	-0.0957118	0.000613459	0.00147274
genus.Alistipes.id.968--genus.Eubacteriumventriosumgroup.id.11341	genus.Alistipes.id.968	genus.Eubacteriumventriosumgroup.id.11341	0.244396	6.75e-23	1.32e-21
genus.Allisonella.id.2174--genus.Eubacteriumventriosumgroup.id.11341	genus.Allisonella.id.2174	genus.Eubacteriumventriosumgroup.id.11341	0.0636921	0.00216298	0.00466742
genus.Anaerostipes.id.1991--genus.Eubacteriumventriosumgroup.id.11341	genus.Anaerostipes.id.1991	genus.Eubacteriumventriosumgroup.id.11341	0.0710652	0.0178606	0.0318605
genus.Anaerotruncus.id.2054--genus.Eubacteriumventriosumgroup.id.11341	genus.Anaerotruncus.id.2054	genus.Eubacteriumventriosumgroup.id.11341	0.14875	3.3e-06	1.15e-05
genus.Atopobium.id.814--genus.Eubacteriumventriosumgroup.id.11341	genus.Atopobium.id.814	genus.Eubacteriumventriosumgroup.id.11341	-0.0966077	3.15e-06	1.11e-05
genus.Bacteroides.id.918--genus.Eubacteriumventriosumgroup.id.11341	genus.Bacteroides.id.918	genus.Eubacteriumventriosumgroup.id.11341	0.116821	3.46e-06	1.21e-05
genus.Barnesiella.id.944--genus.Eubacteriumventriosumgroup.id.11341	genus.Barnesiella.id.944	genus.Eubacteriumventriosumgroup.id.11341	0.114933	2.21e-05	6.79e-05
genus.Bilophila.id.3170--genus.Eubacteriumventriosumgroup.id.11341	genus.Bilophila.id.3170	genus.Eubacteriumventriosumgroup.id.11341	0.0531483	0.0105123	0.019681
genus.Blastomonas.id.2845--genus.Eubacteriumventriosumgroup.id.11341	genus.Blastomonas.id.2845	genus.Eubacteriumventriosumgroup.id.11341	-0.109053	6.57e-07	2.56e-06
genus.Brachybacterium.id.535--genus.Eubacteriumventriosumgroup.id.11341	genus.Brachybacterium.id.535	genus.Eubacteriumventriosumgroup.id.11341	-0.128918	1.03e-06	3.9e-06
genus.Bradyrhizobium.id.2448--genus.Eubacteriumventriosumgroup.id.11341	genus.Bradyrhizobium.id.2448	genus.Eubacteriumventriosumgroup.id.11341	-0.115697	1.05e-07	4.6e-07
genus.Brevibacterium.id.522--genus.Eubacteriumventriosumgroup.id.11341	genus.Brevibacterium.id.522	genus.Eubacteriumventriosumgroup.id.11341	-0.10954	3.45e-06	1.2e-05
genus.Brevundimonas.id.2390--genus.Eubacteriumventriosumgroup.id.11341	genus.Brevundimonas.id.2390	genus.Eubacteriumventriosumgroup.id.11341	-0.115073	6.39e-07	2.5e-06
genus.Brochothrix.id.1738--genus.Eubacteriumventriosumgroup.id.11341	genus.Brochothrix.id.1738	genus.Eubacteriumventriosumgroup.id.11341	-0.117717	1.29e-08	6.33e-08
genus.Brucella.id.2457--genus.Eubacteriumventriosumgroup.id.11341	genus.Brucella.id.2457	genus.Eubacteriumventriosumgroup.id.11341	-0.107095	3.81e-06	1.32e-05
genus.Butyricicoccus.id.2055--genus.Eubacteriumventriosumgroup.id.11341	genus.Butyricicoccus.id.2055	genus.Eubacteriumventriosumgroup.id.11341	0.216012	4.81e-26	1.18e-24
genus.Butyricimonas.id.945--genus.Eubacteriumventriosumgroup.id.11341	genus.Butyricimonas.id.945	genus.Eubacteriumventriosumgroup.id.11341	0.100461	7.05e-05	0.000199172
genus.CandidatusSoleaferrea.id.11350--genus.Eubacteriumventriosumgroup.id.11341	genus.CandidatusSoleaferrea.id.11350	genus.Eubacteriumventriosumgroup.id.11341	0.0871182	0.00129276	0.00292612
genus.Catenibacterium.id.2153--genus.Eubacteriumventriosumgroup.id.11341	genus.Catenibacterium.id.2153	genus.Eubacteriumventriosumgroup.id.11341	-0.0609116	0.00335605	0.00695833
genus.Cetobacterium.id.2209--genus.Eubacteriumventriosumgroup.id.11341	genus.Cetobacterium.id.2209	genus.Eubacteriumventriosumgroup.id.11341	-0.0661931	0.00155686	0.00345974
genus.ChristensenellaceaeR-7group.id.11283--genus.Eubacteriumventriosumgroup.id.11341	genus.ChristensenellaceaeR-7group.id.11283	genus.Eubacteriumventriosumgroup.id.11341	0.173369	4.09e-07	1.65e-06
genus.Chryseobacterium.id.1126--genus.Eubacteriumventriosumgroup.id.11341	genus.Chryseobacterium.id.1126	genus.Eubacteriumventriosumgroup.id.11341	-0.0968016	6.32e-06	2.12e-05
genus.Comamonas.id.2925--genus.Eubacteriumventriosumgroup.id.11341	genus.Comamonas.id.2925	genus.Eubacteriumventriosumgroup.id.11341	-0.11668	3.67e-05	0.000108587
genus.Coprococcus1.id.11301--genus.Eubacteriumventriosumgroup.id.11341	genus.Coprococcus1.id.11301	genus.Eubacteriumventriosumgroup.id.11341	0.185589	1.71e-19	2.61e-18
genus.Coprococcus2.id.11302--genus.Eubacteriumventriosumgroup.id.11341	genus.Coprococcus2.id.11302	genus.Eubacteriumventriosumgroup.id.11341	0.152596	1.15e-08	5.69e-08
genus.Coprococcus3.id.11303--genus.Eubacteriumventriosumgroup.id.11341	genus.Coprococcus3.id.11303	genus.Eubacteriumventriosumgroup.id.11341	0.179842	2.24e-18	3.11e-17
genus.Corynebacterium.id.449--genus.Eubacteriumventriosumgroup.id.11341	genus.Corynebacterium.id.449	genus.Eubacteriumventriosumgroup.id.11341	-0.133053	2.13e-05	6.56e-05
genus.Corynebacterium1.id.11143--genus.Eubacteriumventriosumgroup.id.11341	genus.Corynebacterium1.id.11143	genus.Eubacteriumventriosumgroup.id.11341	-0.12434	2.9e-06	1.03e-05
genus.Delftia.id.2927--genus.Eubacteriumventriosumgroup.id.11341	genus.Delftia.id.2927	genus.Eubacteriumventriosumgroup.id.11341	-0.109709	1.17e-07	5.1e-07
genus.Desulfovibrio.id.3173--genus.Eubacteriumventriosumgroup.id.11341	genus.Desulfovibrio.id.3173	genus.Eubacteriumventriosumgroup.id.11341	0.077243	0.00289098	0.00606705
genus.Dialister.id.2183--genus.Eubacteriumventriosumgroup.id.11341	genus.Dialister.id.2183	genus.Eubacteriumventriosumgroup.id.11341	0.0635038	0.00222638	0.00479129
genus.Dorea.id.1997--genus.Eubacteriumventriosumgroup.id.11341	genus.Dorea.id.1997	genus.Eubacteriumventriosumgroup.id.11341	0.10942	1.27e-07	5.51e-07
genus.Eggerthella.id.819--genus.Eubacteriumventriosumgroup.id.11341	genus.Eggerthella.id.819	genus.Eubacteriumventriosumgroup.id.11341	-0.0912826	1.07e-05	3.48e-05
genus.Enhydrobacter.id.3713--genus.Eubacteriumventriosumgroup.id.11341	genus.Enhydrobacter.id.3713	genus.Eubacteriumventriosumgroup.id.11341	-0.117913	1.22e-08	6.01e-08
genus.Enterococcus.id.1831--genus.Eubacteriumventriosumgroup.id.11341	genus.Enterococcus.id.1831	genus.Eubacteriumventriosumgroup.id.11341	-0.128029	5.97e-10	3.53e-09
genus.Erysipelatoclostridium.id.11381--genus.Eubacteriumventriosumgroup.id.11341	genus.Erysipelatoclostridium.id.11381	genus.Eubacteriumventriosumgroup.id.11341	-0.138771	8.41e-07	3.23e-06
genus.ErysipelotrichaceaeUCG-003.id.11384--genus.Eubacteriumventriosumgroup.id.11341	genus.ErysipelotrichaceaeUCG-003.id.11384	genus.Eubacteriumventriosumgroup.id.11341	0.177684	5.76e-18	7.68e-17
genus.Escherichia-Shigella.id.3504--genus.Eubacteriumventriosumgroup.id.11341	genus.Escherichia-Shigella.id.3504	genus.Eubacteriumventriosumgroup.id.11341	-0.201484	7.83e-16	8.68e-15
genus.Eubacterium.id.1932--genus.Eubacteriumventriosumgroup.id.11341	genus.Eubacterium.id.1932	genus.Eubacteriumventriosumgroup.id.11341	-0.147385	3.15e-09	1.69e-08
genus.Faecalibacterium.id.2057--genus.Eubacteriumventriosumgroup.id.11341	genus.Faecalibacterium.id.2057	genus.Eubacteriumventriosumgroup.id.11341	0.305905	1.17e-38	5.47e-37
genus.FamilyXIIIAD3011group.id.11293--genus.Eubacteriumventriosumgroup.id.11341	genus.FamilyXIIIAD3011group.id.11293	genus.Eubacteriumventriosumgroup.id.11341	0.129079	2.28e-08	1.08e-07
genus.FamilyXIIIUCG-001.id.11294--genus.Eubacteriumventriosumgroup.id.11341	genus.FamilyXIIIUCG-001.id.11294	genus.Eubacteriumventriosumgroup.id.11341	0.169116	1.49e-05	4.72e-05
genus.Flavobacterium.id.1142--genus.Eubacteriumventriosumgroup.id.11341	genus.Flavobacterium.id.1142	genus.Eubacteriumventriosumgroup.id.11341	-0.150171	3.41e-13	2.93e-12
genus.Fusicatenibacter.id.11305--genus.Eubacteriumventriosumgroup.id.11341	genus.Fusicatenibacter.id.11305	genus.Eubacteriumventriosumgroup.id.11341	0.168978	6.47e-14	5.99e-13
genus.Fusobacterium.id.2210--genus.Eubacteriumventriosumgroup.id.11341	genus.Fusobacterium.id.2210	genus.Eubacteriumventriosumgroup.id.11341	-0.0772907	0.000522897	0.00127236
genus.Gemella.id.1733--genus.Eubacteriumventriosumgroup.id.11341	genus.Gemella.id.1733	genus.Eubacteriumventriosumgroup.id.11341	-0.089288	5.29e-05	0.000152664
genus.Halomonas.id.3616--genus.Eubacteriumventriosumgroup.id.11341	genus.Halomonas.id.3616	genus.Eubacteriumventriosumgroup.id.11341	-0.10742	2.15e-07	9e-07
genus.Herbaspirillum.id.2972--genus.Eubacteriumventriosumgroup.id.11341	genus.Herbaspirillum.id.2972	genus.Eubacteriumventriosumgroup.id.11341	-0.108519	5.5e-05	0.000158308
genus.Holdemania.id.2157--genus.Eubacteriumventriosumgroup.id.11341	genus.Holdemania.id.2157	genus.Eubacteriumventriosumgroup.id.11341	0.147	1.84e-07	7.79e-07
genus.Hungatella.id.11306--genus.Eubacteriumventriosumgroup.id.11341	genus.Hungatella.id.11306	genus.Eubacteriumventriosumgroup.id.11341	-0.0781935	0.00016436	0.000436423
genus.Hydrobacter.id.14314--genus.Eubacteriumventriosumgroup.id.11341	genus.Hydrobacter.id.14314	genus.Eubacteriumventriosumgroup.id.11341	-0.154148	6.88e-13	5.72e-12
genus.Idiomarina.id.3387--genus.Eubacteriumventriosumgroup.id.11341	genus.Idiomarina.id.3387	genus.Eubacteriumventriosumgroup.id.11341	-0.12566	1.24e-09	7.03e-09
genus.Intestinimonas.id.2062--genus.Eubacteriumventriosumgroup.id.11341	genus.Intestinimonas.id.2062	genus.Eubacteriumventriosumgroup.id.11341	0.129845	3.59e-09	1.91e-08
genus.Lachnoclostridium.id.11308--genus.Eubacteriumventriosumgroup.id.11341	genus.Lachnoclostridium.id.11308	genus.Eubacteriumventriosumgroup.id.11341	0.052172	0.0213415	0.0372571
genus.Lachnospira.id.2004--genus.Eubacteriumventriosumgroup.id.11341	genus.Lachnospira.id.2004	genus.Eubacteriumventriosumgroup.id.11341	0.261743	1.11e-22	2.12e-21
genus.LachnospiraceaeFCS020group.id.11314--genus.Eubacteriumventriosumgroup.id.11341	genus.LachnospiraceaeFCS020group.id.11314	genus.Eubacteriumventriosumgroup.id.11341	0.138637	1.94e-11	1.37e-10
genus.LachnospiraceaeND3007group.id.11317--genus.Eubacteriumventriosumgroup.id.11341	genus.LachnospiraceaeND3007group.id.11317	genus.Eubacteriumventriosumgroup.id.11341	0.127191	7.73e-10	4.51e-09
genus.LachnospiraceaeNK4A136group.id.11319--genus.Eubacteriumventriosumgroup.id.11341	genus.LachnospiraceaeNK4A136group.id.11319	genus.Eubacteriumventriosumgroup.id.11341	0.34108	6.8e-40	3.38e-38
genus.LachnospiraceaeUCG-001.id.11321--genus.Eubacteriumventriosumgroup.id.11341	genus.LachnospiraceaeUCG-001.id.11321	genus.Eubacteriumventriosumgroup.id.11341	0.203177	4.59e-22	8.45e-21
genus.LachnospiraceaeUCG-003.id.11323--genus.Eubacteriumventriosumgroup.id.11341	genus.LachnospiraceaeUCG-003.id.11323	genus.Eubacteriumventriosumgroup.id.11341	0.07514	0.0044005	0.00891871
genus.LachnospiraceaeUCG-004.id.11324--genus.Eubacteriumventriosumgroup.id.11341	genus.LachnospiraceaeUCG-004.id.11324	genus.Eubacteriumventriosumgroup.id.11341	0.099019	0.000268562	0.000687259
genus.LachnospiraceaeUCG-010.id.11330--genus.Eubacteriumventriosumgroup.id.11341	genus.LachnospiraceaeUCG-010.id.11330	genus.Eubacteriumventriosumgroup.id.11341	0.177876	6.65e-14	6.15e-13
genus.Lactobacillus.id.1837--genus.Eubacteriumventriosumgroup.id.11341	genus.Lactobacillus.id.1837	genus.Eubacteriumventriosumgroup.id.11341	-0.124608	1.7e-09	9.47e-09
genus.Lelliottia.id.14638--genus.Eubacteriumventriosumgroup.id.11341	genus.Lelliottia.id.14638	genus.Eubacteriumventriosumgroup.id.11341	-0.13425	3.35e-10	2.06e-09
genus.Marvinbryantia.id.2005--genus.Eubacteriumventriosumgroup.id.11341	genus.Marvinbryantia.id.2005	genus.Eubacteriumventriosumgroup.id.11341	0.0823938	0.00022248	0.000577318
genus.Massilia.id.2975--genus.Eubacteriumventriosumgroup.id.11341	genus.Massilia.id.2975	genus.Eubacteriumventriosumgroup.id.11341	-0.0923741	0.0046967	0.00946122
genus.Methylobacterium.id.2497--genus.Eubacteriumventriosumgroup.id.11341	genus.Methylobacterium.id.2497	genus.Eubacteriumventriosumgroup.id.11341	-0.0924863	0.000940732	0.00217753
genus.Mitsuokella.id.2186--genus.Eubacteriumventriosumgroup.id.11341	genus.Mitsuokella.id.2186	genus.Eubacteriumventriosumgroup.id.11341	-0.0569176	0.0214279	0.0373893
genus.Mogibacterium.id.1960--genus.Eubacteriumventriosumgroup.id.11341	genus.Mogibacterium.id.1960	genus.Eubacteriumventriosumgroup.id.11341	-0.120637	5.53e-09	2.85e-08
genus.Neisseria.id.3032--genus.Eubacteriumventriosumgroup.id.11341	genus.Neisseria.id.3032	genus.Eubacteriumventriosumgroup.id.11341	-0.0927925	7.66e-06	2.54e-05
genus.Nocardiopsis.id.777--genus.Eubacteriumventriosumgroup.id.11341	genus.Nocardiopsis.id.777	genus.Eubacteriumventriosumgroup.id.11341	-0.117386	1.47e-07	6.31e-07
genus.Odoribacter.id.952--genus.Eubacteriumventriosumgroup.id.11341	genus.Odoribacter.id.952	genus.Eubacteriumventriosumgroup.id.11341	0.134798	8.65e-10	5.01e-09
genus.Paeniclostridium.id.14378--genus.Eubacteriumventriosumgroup.id.11341	genus.Paeniclostridium.id.14378	genus.Eubacteriumventriosumgroup.id.11341	-0.0985733	1.97e-06	7.17e-06
genus.Parabacteroides.id.954--genus.Eubacteriumventriosumgroup.id.11341	genus.Parabacteroides.id.954	genus.Eubacteriumventriosumgroup.id.11341	0.0838722	0.000104993	0.000288055
genus.Paraprevotella.id.962--genus.Eubacteriumventriosumgroup.id.11341	genus.Paraprevotella.id.962	genus.Eubacteriumventriosumgroup.id.11341	0.053466	0.010058	0.0189296
genus.Parasutterella.id.2892--genus.Eubacteriumventriosumgroup.id.11341	genus.Parasutterella.id.2892	genus.Eubacteriumventriosumgroup.id.11341	0.0524815	0.0115255	0.0213867
genus.Parvimonas.id.1945--genus.Eubacteriumventriosumgroup.id.11341	genus.Parvimonas.id.1945	genus.Eubacteriumventriosumgroup.id.11341	-0.073787	0.000377763	0.000944291
genus.Pelagibacterium.id.2484--genus.Eubacteriumventriosumgroup.id.11341	genus.Pelagibacterium.id.2484	genus.Eubacteriumventriosumgroup.id.11341	-0.090653	0.002304	0.0049426
genus.Pelomonas.id.2945--genus.Eubacteriumventriosumgroup.id.11341	genus.Pelomonas.id.2945	genus.Eubacteriumventriosumgroup.id.11341	-0.119292	4.86e-08	2.22e-07
genus.Peptoniphilus.id.1946--genus.Eubacteriumventriosumgroup.id.11341	genus.Peptoniphilus.id.1946	genus.Eubacteriumventriosumgroup.id.11341	-0.079473	0.000542816	0.00131663
genus.Phascolarctobacterium.id.2168--genus.Eubacteriumventriosumgroup.id.11341	genus.Phascolarctobacterium.id.2168	genus.Eubacteriumventriosumgroup.id.11341	0.118293	3.93e-08	1.82e-07
genus.Phreatobacter.id.11439--genus.Eubacteriumventriosumgroup.id.11341	genus.Phreatobacter.id.11439	genus.Eubacteriumventriosumgroup.id.11341	-0.123777	2.18e-09	1.19e-08
genus.Porphyromonas.id.956--genus.Eubacteriumventriosumgroup.id.11341	genus.Porphyromonas.id.956	genus.Eubacteriumventriosumgroup.id.11341	-0.0478962	0.0211517	0.0369697
genus.Prauserella.id.754--genus.Eubacteriumventriosumgroup.id.11341	genus.Prauserella.id.754	genus.Eubacteriumventriosumgroup.id.11341	-0.141475	7.39e-12	5.46e-11
genus.Pseudomonas.id.3723--genus.Eubacteriumventriosumgroup.id.11341	genus.Pseudomonas.id.3723	genus.Eubacteriumventriosumgroup.id.11341	-0.10022	1.32e-06	4.93e-06
genus.Psychrobacter.id.3716--genus.Eubacteriumventriosumgroup.id.11341	genus.Psychrobacter.id.3716	genus.Eubacteriumventriosumgroup.id.11341	-0.102906	6.81e-07	2.65e-06
genus.Ralstonia.id.2909--genus.Eubacteriumventriosumgroup.id.11341	genus.Ralstonia.id.2909	genus.Eubacteriumventriosumgroup.id.11341	-0.0954236	2.51e-05	7.62e-05
genus.Rheinheimera.id.3426--genus.Eubacteriumventriosumgroup.id.11341	genus.Rheinheimera.id.3426	genus.Eubacteriumventriosumgroup.id.11341	-0.102215	8.09e-07	3.12e-06
genus.RikenellaceaeRC9gutgroup.id.11191--genus.Eubacteriumventriosumgroup.id.11341	genus.RikenellaceaeRC9gutgroup.id.11191	genus.Eubacteriumventriosumgroup.id.11341	-0.0595256	0.00415444	0.00846188
genus.Roseburia.id.2012--genus.Eubacteriumventriosumgroup.id.11341	genus.Roseburia.id.2012	genus.Eubacteriumventriosumgroup.id.11341	0.351749	5.77e-40	2.87e-38
genus.Rothia.id.646--genus.Eubacteriumventriosumgroup.id.11341	genus.Rothia.id.646	genus.Eubacteriumventriosumgroup.id.11341	-0.099525	1.57e-06	5.8e-06
genus.Ruminiclostridium5.id.11355--genus.Eubacteriumventriosumgroup.id.11341	genus.Ruminiclostridium5.id.11355	genus.Eubacteriumventriosumgroup.id.11341	0.122022	3.42e-06	1.19e-05
genus.Ruminiclostridium6.id.11356--genus.Eubacteriumventriosumgroup.id.11341	genus.Ruminiclostridium6.id.11356	genus.Eubacteriumventriosumgroup.id.11341	0.115777	1.88e-07	7.95e-07
genus.Ruminiclostridium9.id.11357--genus.Eubacteriumventriosumgroup.id.11341	genus.Ruminiclostridium9.id.11357	genus.Eubacteriumventriosumgroup.id.11341	0.119678	2.14e-05	6.59e-05
genus.RuminococcaceaeNK4A214group.id.11358--genus.Eubacteriumventriosumgroup.id.11341	genus.RuminococcaceaeNK4A214group.id.11358	genus.Eubacteriumventriosumgroup.id.11341	0.231235	9.54e-17	1.15e-15
genus.RuminococcaceaeUCG-002.id.11360--genus.Eubacteriumventriosumgroup.id.11341	genus.RuminococcaceaeUCG-002.id.11360	genus.Eubacteriumventriosumgroup.id.11341	0.246846	3.95e-13	3.38e-12
genus.RuminococcaceaeUCG-003.id.11361--genus.Eubacteriumventriosumgroup.id.11341	genus.RuminococcaceaeUCG-003.id.11361	genus.Eubacteriumventriosumgroup.id.11341	0.239511	1.2e-25	2.88e-24
genus.RuminococcaceaeUCG-004.id.11362--genus.Eubacteriumventriosumgroup.id.11341	genus.RuminococcaceaeUCG-004.id.11362	genus.Eubacteriumventriosumgroup.id.11341	0.144196	1.49e-09	8.37e-09
genus.RuminococcaceaeUCG-005.id.11363--genus.Eubacteriumventriosumgroup.id.11341	genus.RuminococcaceaeUCG-005.id.11363	genus.Eubacteriumventriosumgroup.id.11341	0.187572	5.95e-09	3.06e-08
genus.RuminococcaceaeUCG-009.id.11366--genus.Eubacteriumventriosumgroup.id.11341	genus.RuminococcaceaeUCG-009.id.11366	genus.Eubacteriumventriosumgroup.id.11341	0.0472557	0.02304	0.0398487
genus.RuminococcaceaeUCG-010.id.11367--genus.Eubacteriumventriosumgroup.id.11341	genus.RuminococcaceaeUCG-010.id.11367	genus.Eubacteriumventriosumgroup.id.11341	0.0847324	5.74e-05	0.000164623
genus.RuminococcaceaeUCG-013.id.11370--genus.Eubacteriumventriosumgroup.id.11341	genus.RuminococcaceaeUCG-013.id.11370	genus.Eubacteriumventriosumgroup.id.11341	0.243514	6.08e-16	6.8e-15
genus.RuminococcaceaeUCG-014.id.11371--genus.Eubacteriumventriosumgroup.id.11341	genus.RuminococcaceaeUCG-014.id.11371	genus.Eubacteriumventriosumgroup.id.11341	0.162916	2.66e-15	2.81e-14
genus.Ruminococcus1.id.11373--genus.Eubacteriumventriosumgroup.id.11341	genus.Ruminococcus1.id.11373	genus.Eubacteriumventriosumgroup.id.11341	0.302903	1.91e-24	4.18e-23
genus.Ruminococcus2.id.11374--genus.Eubacteriumventriosumgroup.id.11341	genus.Ruminococcus2.id.11374	genus.Eubacteriumventriosumgroup.id.11341	0.183666	4e-16	4.55e-15
genus.Saccharopolyspora.id.757--genus.Eubacteriumventriosumgroup.id.11341	genus.Saccharopolyspora.id.757	genus.Eubacteriumventriosumgroup.id.11341	-0.126485	8.73e-07	3.34e-06
genus.Simplicispira.id.2957--genus.Eubacteriumventriosumgroup.id.11341	genus.Simplicispira.id.2957	genus.Eubacteriumventriosumgroup.id.11341	-0.106801	4.29e-05	0.000125683
genus.Solobacterium.id.2161--genus.Eubacteriumventriosumgroup.id.11341	genus.Solobacterium.id.2161	genus.Eubacteriumventriosumgroup.id.11341	-0.12769	9.17e-08	4.05e-07
genus.Sphingomonas.id.2852--genus.Eubacteriumventriosumgroup.id.11341	genus.Sphingomonas.id.2852	genus.Eubacteriumventriosumgroup.id.11341	-0.112261	1.88e-06	6.87e-06
genus.Staphylococcus.id.1780--genus.Eubacteriumventriosumgroup.id.11341	genus.Staphylococcus.id.1780	genus.Eubacteriumventriosumgroup.id.11341	-0.0952259	4.35e-06	1.49e-05
genus.Stenotrophomonas.id.3818--genus.Eubacteriumventriosumgroup.id.11341	genus.Stenotrophomonas.id.3818	genus.Eubacteriumventriosumgroup.id.11341	-0.11706	2.01e-05	6.23e-05
genus.Streptococcus.id.1853--genus.Eubacteriumventriosumgroup.id.11341	genus.Streptococcus.id.1853	genus.Eubacteriumventriosumgroup.id.11341	-0.122816	2.91e-09	1.57e-08
genus.Subdoligranulum.id.2070--genus.Eubacteriumventriosumgroup.id.11341	genus.Subdoligranulum.id.2070	genus.Eubacteriumventriosumgroup.id.11341	0.207421	4.55e-11	3.07e-10
genus.Sutterella.id.2896--genus.Eubacteriumventriosumgroup.id.11341	genus.Sutterella.id.2896	genus.Eubacteriumventriosumgroup.id.11341	0.0545769	0.00860407	0.0164465
genus.Tyzzerella3.id.11335--genus.Eubacteriumventriosumgroup.id.11341	genus.Tyzzerella3.id.11335	genus.Eubacteriumventriosumgroup.id.11341	0.0541985	0.0277016	0.0469746
genus.Tyzzerella4.id.11336--genus.Eubacteriumventriosumgroup.id.11341	genus.Tyzzerella4.id.11336	genus.Eubacteriumventriosumgroup.id.11341	-0.0978768	0.00250038	0.00532039
genus.Vibrionimonas.id.13914--genus.Eubacteriumventriosumgroup.id.11341	genus.Vibrionimonas.id.13914	genus.Eubacteriumventriosumgroup.id.11341	-0.0806464	0.00112149	0.00256553
genus.Weissella.id.1843--genus.Eubacteriumventriosumgroup.id.11341	genus.Weissella.id.1843	genus.Eubacteriumventriosumgroup.id.11341	-0.112557	3.25e-07	1.33e-06
genus.Ruminococcusgnavusgroup.id.14376--genus.Eubacteriumxylanophilumgroup.id.14375	genus.Ruminococcusgnavusgroup.id.14376	genus.Eubacteriumxylanophilumgroup.id.14375	-0.245741	1.61e-33	5.92e-32
genus.Abiotrophia.id.1803--genus.Eubacteriumxylanophilumgroup.id.14375	genus.Abiotrophia.id.1803	genus.Eubacteriumxylanophilumgroup.id.14375	-0.086185	3.25e-05	9.69e-05
genus.Acinetobacter.id.3711--genus.Eubacteriumxylanophilumgroup.id.14375	genus.Acinetobacter.id.3711	genus.Eubacteriumxylanophilumgroup.id.14375	-0.132225	1.59e-10	1.01e-09
genus.Actinomyces.id.423--genus.Eubacteriumxylanophilumgroup.id.14375	genus.Actinomyces.id.423	genus.Eubacteriumxylanophilumgroup.id.14375	-0.0931386	7.04e-06	2.35e-05
genus.Adlercreutzia.id.812--genus.Eubacteriumxylanophilumgroup.id.14375	genus.Adlercreutzia.id.812	genus.Eubacteriumxylanophilumgroup.id.14375	0.0840911	0.00298605	0.00624792
genus.Akkermansia.id.4037--genus.Eubacteriumxylanophilumgroup.id.14375	genus.Akkermansia.id.4037	genus.Eubacteriumxylanophilumgroup.id.14375	0.0673796	0.00117267	0.00267494
genus.Alistipes.id.968--genus.Eubacteriumxylanophilumgroup.id.14375	genus.Alistipes.id.968	genus.Eubacteriumxylanophilumgroup.id.14375	0.236741	4.1e-25	9.52e-24
genus.Anaerofilum.id.2053--genus.Eubacteriumxylanophilumgroup.id.14375	genus.Anaerofilum.id.2053	genus.Eubacteriumxylanophilumgroup.id.14375	0.121175	4.62e-08	2.12e-07
genus.Anaerostipes.id.1991--genus.Eubacteriumxylanophilumgroup.id.14375	genus.Anaerostipes.id.1991	genus.Eubacteriumxylanophilumgroup.id.14375	-0.0550685	0.0080223	0.0154369
genus.Anaerotruncus.id.2054--genus.Eubacteriumxylanophilumgroup.id.14375	genus.Anaerotruncus.id.2054	genus.Eubacteriumxylanophilumgroup.id.14375	0.214991	6.16e-16	6.88e-15
genus.Atopobium.id.814--genus.Eubacteriumxylanophilumgroup.id.14375	genus.Atopobium.id.814	genus.Eubacteriumxylanophilumgroup.id.14375	-0.0870326	2.71e-05	8.18e-05
genus.Bacteroides.id.918--genus.Eubacteriumxylanophilumgroup.id.14375	genus.Bacteroides.id.918	genus.Eubacteriumxylanophilumgroup.id.14375	0.0971985	2.74e-06	9.73e-06
genus.Barnesiella.id.944--genus.Eubacteriumxylanophilumgroup.id.14375	genus.Barnesiella.id.944	genus.Eubacteriumxylanophilumgroup.id.14375	0.158205	4.75e-10	2.84e-09
genus.Bifidobacterium.id.436--genus.Eubacteriumxylanophilumgroup.id.14375	genus.Bifidobacterium.id.436	genus.Eubacteriumxylanophilumgroup.id.14375	-0.12565	1.24e-09	7.03e-09
genus.Blastomonas.id.2845--genus.Eubacteriumxylanophilumgroup.id.14375	genus.Blastomonas.id.2845	genus.Eubacteriumxylanophilumgroup.id.14375	-0.0544168	0.00880096	0.0167864
genus.Blautia.id.1992--genus.Eubacteriumxylanophilumgroup.id.14375	genus.Blautia.id.1992	genus.Eubacteriumxylanophilumgroup.id.14375	-0.103996	5.17e-07	2.05e-06
genus.Brachybacterium.id.535--genus.Eubacteriumxylanophilumgroup.id.14375	genus.Brachybacterium.id.535	genus.Eubacteriumxylanophilumgroup.id.14375	-0.0475057	0.0222283	0.0386135
genus.Bradyrhizobium.id.2448--genus.Eubacteriumxylanophilumgroup.id.14375	genus.Bradyrhizobium.id.2448	genus.Eubacteriumxylanophilumgroup.id.14375	-0.14743	9.17e-13	7.49e-12
genus.Brevibacterium.id.522--genus.Eubacteriumxylanophilumgroup.id.14375	genus.Brevibacterium.id.522	genus.Eubacteriumxylanophilumgroup.id.14375	-0.0729504	0.000440256	0.00108524
genus.Brevundimonas.id.2390--genus.Eubacteriumxylanophilumgroup.id.14375	genus.Brevundimonas.id.2390	genus.Eubacteriumxylanophilumgroup.id.14375	-0.104281	4.81e-07	1.91e-06
genus.Brochothrix.id.1738--genus.Eubacteriumxylanophilumgroup.id.14375	genus.Brochothrix.id.1738	genus.Eubacteriumxylanophilumgroup.id.14375	-0.0607224	0.0034561	0.00713965
genus.Brucella.id.2457--genus.Eubacteriumxylanophilumgroup.id.14375	genus.Brucella.id.2457	genus.Eubacteriumxylanophilumgroup.id.14375	-0.155911	4.03e-14	3.81e-13
genus.Butyricicoccus.id.2055--genus.Eubacteriumxylanophilumgroup.id.14375	genus.Butyricicoccus.id.2055	genus.Eubacteriumxylanophilumgroup.id.14375	0.0725198	0.000476065	0.00116729
genus.Butyricimonas.id.945--genus.Eubacteriumxylanophilumgroup.id.14375	genus.Butyricimonas.id.945	genus.Eubacteriumxylanophilumgroup.id.14375	0.14266	6.61e-11	4.37e-10
genus.CandidatusSoleaferrea.id.11350--genus.Eubacteriumxylanophilumgroup.id.14375	genus.CandidatusSoleaferrea.id.11350	genus.Eubacteriumxylanophilumgroup.id.14375	0.0895887	0.00415755	0.00846634
genus.Catabacter.id.11282--genus.Eubacteriumxylanophilumgroup.id.14375	genus.Catabacter.id.11282	genus.Eubacteriumxylanophilumgroup.id.14375	0.0561761	0.00683941	0.0133552
genus.Christensenella.id.1867--genus.Eubacteriumxylanophilumgroup.id.14375	genus.Christensenella.id.1867	genus.Eubacteriumxylanophilumgroup.id.14375	0.114131	0.000583794	0.00140825
genus.ChristensenellaceaeR-7group.id.11283--genus.Eubacteriumxylanophilumgroup.id.14375	genus.ChristensenellaceaeR-7group.id.11283	genus.Eubacteriumxylanophilumgroup.id.14375	0.339107	1.13e-64	1.31e-62
genus.Chryseobacterium.id.1126--genus.Eubacteriumxylanophilumgroup.id.14375	genus.Chryseobacterium.id.1126	genus.Eubacteriumxylanophilumgroup.id.14375	-0.0744431	0.000334664	0.000843643
genus.Cloacibacillus.id.3908--genus.Eubacteriumxylanophilumgroup.id.14375	genus.Cloacibacillus.id.3908	genus.Eubacteriumxylanophilumgroup.id.14375	0.052588	0.0113641	0.0211183
genus.Comamonas.id.2925--genus.Eubacteriumxylanophilumgroup.id.14375	genus.Comamonas.id.2925	genus.Eubacteriumxylanophilumgroup.id.14375	-0.073391	0.000485886	0.00118921
genus.Coprobacillus.id.2154--genus.Eubacteriumxylanophilumgroup.id.14375	genus.Coprobacillus.id.2154	genus.Eubacteriumxylanophilumgroup.id.14375	-0.0524697	0.0115441	0.0214166
genus.Coprococcus1.id.11301--genus.Eubacteriumxylanophilumgroup.id.14375	genus.Coprococcus1.id.11301	genus.Eubacteriumxylanophilumgroup.id.14375	0.175704	3.07e-14	2.94e-13
genus.Coprococcus2.id.11302--genus.Eubacteriumxylanophilumgroup.id.14375	genus.Coprococcus2.id.11302	genus.Eubacteriumxylanophilumgroup.id.14375	0.291114	4.59e-47	2.98e-45
genus.Coprococcus3.id.11303--genus.Eubacteriumxylanophilumgroup.id.14375	genus.Coprococcus3.id.11303	genus.Eubacteriumxylanophilumgroup.id.14375	0.0698002	0.000772634	0.0018169
genus.Corynebacterium.id.449--genus.Eubacteriumxylanophilumgroup.id.14375	genus.Corynebacterium.id.449	genus.Eubacteriumxylanophilumgroup.id.14375	-0.0609151	0.00335423	0.00695618
genus.Corynebacterium1.id.11143--genus.Eubacteriumxylanophilumgroup.id.14375	genus.Corynebacterium1.id.11143	genus.Eubacteriumxylanophilumgroup.id.14375	-0.080204	0.000110812	0.000302635
genus.DefluviitaleaceaeUCG-011.id.11287--genus.Eubacteriumxylanophilumgroup.id.14375	genus.DefluviitaleaceaeUCG-011.id.11287	genus.Eubacteriumxylanophilumgroup.id.14375	0.143846	5.7e-09	2.93e-08
genus.Delftia.id.2927--genus.Eubacteriumxylanophilumgroup.id.14375	genus.Delftia.id.2927	genus.Eubacteriumxylanophilumgroup.id.14375	-0.111732	6.81e-08	3.05e-07
genus.Desulfovibrio.id.3173--genus.Eubacteriumxylanophilumgroup.id.14375	genus.Desulfovibrio.id.3173	genus.Eubacteriumxylanophilumgroup.id.14375	0.14184	2.67e-08	1.26e-07
genus.Eggerthella.id.819--genus.Eubacteriumxylanophilumgroup.id.14375	genus.Eggerthella.id.819	genus.Eubacteriumxylanophilumgroup.id.14375	-0.120085	6.5e-09	3.33e-08
genus.Eisenbergiella.id.11304--genus.Eubacteriumxylanophilumgroup.id.14375	genus.Eisenbergiella.id.11304	genus.Eubacteriumxylanophilumgroup.id.14375	-0.0817252	8.17e-05	0.000228391
genus.Enhydrobacter.id.3713--genus.Eubacteriumxylanophilumgroup.id.14375	genus.Enhydrobacter.id.3713	genus.Eubacteriumxylanophilumgroup.id.14375	-0.100533	1.23e-06	4.61e-06
genus.Erysipelatoclostridium.id.11381--genus.Eubacteriumxylanophilumgroup.id.14375	genus.Erysipelatoclostridium.id.11381	genus.Eubacteriumxylanophilumgroup.id.14375	-0.182439	7.12e-19	1.03e-17
genus.Escherichia-Shigella.id.3504--genus.Eubacteriumxylanophilumgroup.id.14375	genus.Escherichia-Shigella.id.3504	genus.Eubacteriumxylanophilumgroup.id.14375	-0.109989	1.72e-05	5.39e-05
genus.Eubacterium.id.1932--genus.Eubacteriumxylanophilumgroup.id.14375	genus.Eubacterium.id.1932	genus.Eubacteriumxylanophilumgroup.id.14375	-0.0537527	0.00966311	0.0182663
genus.Faecalibacterium.id.2057--genus.Eubacteriumxylanophilumgroup.id.14375	genus.Faecalibacterium.id.2057	genus.Eubacteriumxylanophilumgroup.id.14375	0.199886	1.95e-22	3.67e-21
genus.Faecalitalea.id.11392--genus.Eubacteriumxylanophilumgroup.id.14375	genus.Faecalitalea.id.11392	genus.Eubacteriumxylanophilumgroup.id.14375	-0.0878915	2.26e-05	6.92e-05
genus.FamilyXIIIAD3011group.id.11293--genus.Eubacteriumxylanophilumgroup.id.14375	genus.FamilyXIIIAD3011group.id.11293	genus.Eubacteriumxylanophilumgroup.id.14375	0.153371	2.31e-11	1.61e-10
genus.FamilyXIIIUCG-001.id.11294--genus.Eubacteriumxylanophilumgroup.id.14375	genus.FamilyXIIIUCG-001.id.11294	genus.Eubacteriumxylanophilumgroup.id.14375	0.256446	1.57e-34	6.07e-33
genus.Flavobacterium.id.1142--genus.Eubacteriumxylanophilumgroup.id.14375	genus.Flavobacterium.id.1142	genus.Eubacteriumxylanophilumgroup.id.14375	-0.067806	0.00109058	0.00250068
genus.Flavonifractor.id.2059--genus.Eubacteriumxylanophilumgroup.id.14375	genus.Flavonifractor.id.2059	genus.Eubacteriumxylanophilumgroup.id.14375	-0.0936245	4.11e-05	0.000120772
genus.Fusobacterium.id.2210--genus.Eubacteriumxylanophilumgroup.id.14375	genus.Fusobacterium.id.2210	genus.Eubacteriumxylanophilumgroup.id.14375	-0.150173	5.58e-13	4.7e-12
genus.Gemella.id.1733--genus.Eubacteriumxylanophilumgroup.id.14375	genus.Gemella.id.1733	genus.Eubacteriumxylanophilumgroup.id.14375	-0.0896054	0.000374057	0.000935701
genus.Granulicatella.id.1821--genus.Eubacteriumxylanophilumgroup.id.14375	genus.Granulicatella.id.1821	genus.Eubacteriumxylanophilumgroup.id.14375	-0.117417	6.98e-07	2.71e-06
genus.Halomonas.id.3616--genus.Eubacteriumxylanophilumgroup.id.14375	genus.Halomonas.id.3616	genus.Eubacteriumxylanophilumgroup.id.14375	-0.107622	2.04e-07	8.58e-07
genus.Herbaspirillum.id.2972--genus.Eubacteriumxylanophilumgroup.id.14375	genus.Herbaspirillum.id.2972	genus.Eubacteriumxylanophilumgroup.id.14375	-0.115729	2.26e-08	1.07e-07
genus.Holdemania.id.2157--genus.Eubacteriumxylanophilumgroup.id.14375	genus.Holdemania.id.2157	genus.Eubacteriumxylanophilumgroup.id.14375	0.0477901	0.0214395	0.0374059
genus.Hungatella.id.11306--genus.Eubacteriumxylanophilumgroup.id.14375	genus.Hungatella.id.11306	genus.Eubacteriumxylanophilumgroup.id.14375	-0.105565	3.47e-07	1.41e-06
genus.Idiomarina.id.3387--genus.Eubacteriumxylanophilumgroup.id.14375	genus.Idiomarina.id.3387	genus.Eubacteriumxylanophilumgroup.id.14375	-0.0931083	7.09e-06	2.36e-05
genus.Intestinimonas.id.2062--genus.Eubacteriumxylanophilumgroup.id.14375	genus.Intestinimonas.id.2062	genus.Eubacteriumxylanophilumgroup.id.14375	0.171263	1.34e-14	1.32e-13
genus.Lachnoclostridium.id.11308--genus.Eubacteriumxylanophilumgroup.id.14375	genus.Lachnoclostridium.id.11308	genus.Eubacteriumxylanophilumgroup.id.14375	-0.0834824	0.00018029	0.000475062
genus.Lachnospira.id.2004--genus.Eubacteriumxylanophilumgroup.id.14375	genus.Lachnospira.id.2004	genus.Eubacteriumxylanophilumgroup.id.14375	0.178358	1.81e-09	1e-08
genus.LachnospiraceaeFCS020group.id.11314--genus.Eubacteriumxylanophilumgroup.id.14375	genus.LachnospiraceaeFCS020group.id.11314	genus.Eubacteriumxylanophilumgroup.id.14375	0.135675	1.67e-07	7.1e-07
genus.LachnospiraceaeND3007group.id.11317--genus.Eubacteriumxylanophilumgroup.id.14375	genus.LachnospiraceaeND3007group.id.11317	genus.Eubacteriumxylanophilumgroup.id.14375	0.119417	1.09e-06	4.11e-06
genus.LachnospiraceaeNK4A136group.id.11319--genus.Eubacteriumxylanophilumgroup.id.14375	genus.LachnospiraceaeNK4A136group.id.11319	genus.Eubacteriumxylanophilumgroup.id.14375	0.303097	1.05e-50	7.69e-49
genus.LachnospiraceaeUCG-001.id.11321--genus.Eubacteriumxylanophilumgroup.id.14375	genus.LachnospiraceaeUCG-001.id.11321	genus.Eubacteriumxylanophilumgroup.id.14375	0.363715	3.39e-21	5.9e-20
genus.LachnospiraceaeUCG-003.id.11323--genus.Eubacteriumxylanophilumgroup.id.14375	genus.LachnospiraceaeUCG-003.id.11323	genus.Eubacteriumxylanophilumgroup.id.14375	0.204655	5.15e-12	3.89e-11
genus.LachnospiraceaeUCG-010.id.11330--genus.Eubacteriumxylanophilumgroup.id.14375	genus.LachnospiraceaeUCG-010.id.11330	genus.Eubacteriumxylanophilumgroup.id.14375	0.103324	2.47e-06	8.84e-06
genus.Lactobacillus.id.1837--genus.Eubacteriumxylanophilumgroup.id.14375	genus.Lactobacillus.id.1837	genus.Eubacteriumxylanophilumgroup.id.14375	-0.0556475	0.00744709	0.0144327
genus.Marvinbryantia.id.2005--genus.Eubacteriumxylanophilumgroup.id.14375	genus.Marvinbryantia.id.2005	genus.Eubacteriumxylanophilumgroup.id.14375	0.119263	8.25e-09	4.17e-08
genus.Massilia.id.2975--genus.Eubacteriumxylanophilumgroup.id.14375	genus.Massilia.id.2975	genus.Eubacteriumxylanophilumgroup.id.14375	-0.0531226	0.0105498	0.0197386
genus.Megamonas.id.2184--genus.Eubacteriumxylanophilumgroup.id.14375	genus.Megamonas.id.2184	genus.Eubacteriumxylanophilumgroup.id.14375	-0.117396	1.41e-08	6.87e-08
genus.Megasphaera.id.2185--genus.Eubacteriumxylanophilumgroup.id.14375	genus.Megasphaera.id.2185	genus.Eubacteriumxylanophilumgroup.id.14375	-0.0489521	0.0184646	0.032818
genus.Methanobrevibacter.id.123--genus.Eubacteriumxylanophilumgroup.id.14375	genus.Methanobrevibacter.id.123	genus.Eubacteriumxylanophilumgroup.id.14375	0.104183	0.00129514	0.00293073
genus.Methylobacterium.id.2497--genus.Eubacteriumxylanophilumgroup.id.14375	genus.Methylobacterium.id.2497	genus.Eubacteriumxylanophilumgroup.id.14375	-0.117638	1.32e-08	6.46e-08
genus.Nocardiopsis.id.777--genus.Eubacteriumxylanophilumgroup.id.14375	genus.Nocardiopsis.id.777	genus.Eubacteriumxylanophilumgroup.id.14375	-0.110291	1e-07	4.39e-07
genus.Odoribacter.id.952--genus.Eubacteriumxylanophilumgroup.id.14375	genus.Odoribacter.id.952	genus.Eubacteriumxylanophilumgroup.id.14375	0.193191	1.25e-18	1.76e-17
genus.Oscillibacter.id.2063--genus.Eubacteriumxylanophilumgroup.id.14375	genus.Oscillibacter.id.2063	genus.Eubacteriumxylanophilumgroup.id.14375	0.0850846	4.1e-05	0.000120518
genus.Oscillospira.id.2064--genus.Eubacteriumxylanophilumgroup.id.14375	genus.Oscillospira.id.2064	genus.Eubacteriumxylanophilumgroup.id.14375	0.132364	3.94e-08	1.82e-07
genus.Oxalobacter.id.2978--genus.Eubacteriumxylanophilumgroup.id.14375	genus.Oxalobacter.id.2978	genus.Eubacteriumxylanophilumgroup.id.14375	0.105579	3.06e-05	9.16e-05
genus.Parabacteroides.id.954--genus.Eubacteriumxylanophilumgroup.id.14375	genus.Parabacteroides.id.954	genus.Eubacteriumxylanophilumgroup.id.14375	0.0653474	0.00164796	0.00364192
genus.Parasutterella.id.2892--genus.Eubacteriumxylanophilumgroup.id.14375	genus.Parasutterella.id.2892	genus.Eubacteriumxylanophilumgroup.id.14375	0.0452196	0.0295359	0.0496967
genus.Parvimonas.id.1945--genus.Eubacteriumxylanophilumgroup.id.14375	genus.Parvimonas.id.1945	genus.Eubacteriumxylanophilumgroup.id.14375	-0.0663766	0.00138869	0.00312232
genus.Pelagibacterium.id.2484--genus.Eubacteriumxylanophilumgroup.id.14375	genus.Pelagibacterium.id.2484	genus.Eubacteriumxylanophilumgroup.id.14375	-0.132568	1.44e-10	9.16e-10
genus.Pelomonas.id.2945--genus.Eubacteriumxylanophilumgroup.id.14375	genus.Pelomonas.id.2945	genus.Eubacteriumxylanophilumgroup.id.14375	-0.0995993	1.54e-06	5.69e-06
genus.Peptococcus.id.2037--genus.Eubacteriumxylanophilumgroup.id.14375	genus.Peptococcus.id.2037	genus.Eubacteriumxylanophilumgroup.id.14375	0.116204	1.27e-05	4.07e-05
genus.Peptoniphilus.id.1946--genus.Eubacteriumxylanophilumgroup.id.14375	genus.Peptoniphilus.id.1946	genus.Eubacteriumxylanophilumgroup.id.14375	-0.0815609	8.45e-05	0.000235619
genus.Phascolarctobacterium.id.2168--genus.Eubacteriumxylanophilumgroup.id.14375	genus.Phascolarctobacterium.id.2168	genus.Eubacteriumxylanophilumgroup.id.14375	0.0736245	0.00049093	0.00120038
genus.Phreatobacter.id.11439--genus.Eubacteriumxylanophilumgroup.id.14375	genus.Phreatobacter.id.11439	genus.Eubacteriumxylanophilumgroup.id.14375	-0.072463	0.0004928	0.00120429
genus.Porphyromonas.id.956--genus.Eubacteriumxylanophilumgroup.id.14375	genus.Porphyromonas.id.956	genus.Eubacteriumxylanophilumgroup.id.14375	-0.0496146	0.0169353	0.0303455
genus.Prauserella.id.754--genus.Eubacteriumxylanophilumgroup.id.14375	genus.Prauserella.id.754	genus.Eubacteriumxylanophilumgroup.id.14375	-0.0548614	0.017061	0.0305303
genus.Prevotella9.id.11183--genus.Eubacteriumxylanophilumgroup.id.14375	genus.Prevotella9.id.11183	genus.Eubacteriumxylanophilumgroup.id.14375	-0.0571671	0.0059267	0.0117016
genus.PrevotellaceaeUCG-001.id.11186--genus.Eubacteriumxylanophilumgroup.id.14375	genus.PrevotellaceaeUCG-001.id.11186	genus.Eubacteriumxylanophilumgroup.id.14375	0.0975321	1.99e-05	6.17e-05
genus.Pseudobutyrivibrio.id.2010--genus.Eubacteriumxylanophilumgroup.id.14375	genus.Pseudobutyrivibrio.id.2010	genus.Eubacteriumxylanophilumgroup.id.14375	0.122308	8.44e-05	0.000235377
genus.Pseudomonas.id.3723--genus.Eubacteriumxylanophilumgroup.id.14375	genus.Pseudomonas.id.3723	genus.Eubacteriumxylanophilumgroup.id.14375	-0.165357	1e-15	1.1e-14
genus.Psychrobacter.id.3716--genus.Eubacteriumxylanophilumgroup.id.14375	genus.Psychrobacter.id.3716	genus.Eubacteriumxylanophilumgroup.id.14375	-0.0973183	2.66e-06	9.47e-06
genus.Ralstonia.id.2909--genus.Eubacteriumxylanophilumgroup.id.14375	genus.Ralstonia.id.2909	genus.Eubacteriumxylanophilumgroup.id.14375	-0.129337	3.97e-10	2.4e-09
genus.Rheinheimera.id.3426--genus.Eubacteriumxylanophilumgroup.id.14375	genus.Rheinheimera.id.3426	genus.Eubacteriumxylanophilumgroup.id.14375	-0.0849975	4.17e-05	0.000122391
genus.Roseburia.id.2012--genus.Eubacteriumxylanophilumgroup.id.14375	genus.Roseburia.id.2012	genus.Eubacteriumxylanophilumgroup.id.14375	0.203376	1.23e-16	1.48e-15
genus.Rothia.id.646--genus.Eubacteriumxylanophilumgroup.id.14375	genus.Rothia.id.646	genus.Eubacteriumxylanophilumgroup.id.14375	-0.0709587	0.000629886	0.00150826
genus.Ruminiclostridium6.id.11356--genus.Eubacteriumxylanophilumgroup.id.14375	genus.Ruminiclostridium6.id.11356	genus.Eubacteriumxylanophilumgroup.id.14375	0.344411	6.78e-53	5.32e-51
genus.Ruminiclostridium9.id.11357--genus.Eubacteriumxylanophilumgroup.id.14375	genus.Ruminiclostridium9.id.11357	genus.Eubacteriumxylanophilumgroup.id.14375	0.114324	2.45e-06	8.78e-06
genus.RuminococcaceaeNK4A214group.id.11358--genus.Eubacteriumxylanophilumgroup.id.14375	genus.RuminococcaceaeNK4A214group.id.11358	genus.Eubacteriumxylanophilumgroup.id.14375	0.27689	2.39e-39	1.15e-37
genus.RuminococcaceaeUCG-002.id.11360--genus.Eubacteriumxylanophilumgroup.id.14375	genus.RuminococcaceaeUCG-002.id.11360	genus.Eubacteriumxylanophilumgroup.id.14375	0.297514	2.87e-49	1.98e-47
genus.RuminococcaceaeUCG-003.id.11361--genus.Eubacteriumxylanophilumgroup.id.14375	genus.RuminococcaceaeUCG-003.id.11361	genus.Eubacteriumxylanophilumgroup.id.14375	0.263779	1.73e-32	6.13e-31
genus.RuminococcaceaeUCG-004.id.11362--genus.Eubacteriumxylanophilumgroup.id.14375	genus.RuminococcaceaeUCG-004.id.11362	genus.Eubacteriumxylanophilumgroup.id.14375	0.139964	1.2e-07	5.22e-07
genus.RuminococcaceaeUCG-005.id.11363--genus.Eubacteriumxylanophilumgroup.id.14375	genus.RuminococcaceaeUCG-005.id.11363	genus.Eubacteriumxylanophilumgroup.id.14375	0.299225	8.66e-50	6.14e-48
genus.RuminococcaceaeUCG-009.id.11366--genus.Eubacteriumxylanophilumgroup.id.14375	genus.RuminococcaceaeUCG-009.id.11366	genus.Eubacteriumxylanophilumgroup.id.14375	0.181075	5.73e-13	4.81e-12
genus.RuminococcaceaeUCG-010.id.11367--genus.Eubacteriumxylanophilumgroup.id.14375	genus.RuminococcaceaeUCG-010.id.11367	genus.Eubacteriumxylanophilumgroup.id.14375	0.230762	3.02e-16	3.49e-15
genus.RuminococcaceaeUCG-013.id.11370--genus.Eubacteriumxylanophilumgroup.id.14375	genus.RuminococcaceaeUCG-013.id.11370	genus.Eubacteriumxylanophilumgroup.id.14375	0.137435	2.89e-11	2e-10
genus.RuminococcaceaeUCG-014.id.11371--genus.Eubacteriumxylanophilumgroup.id.14375	genus.RuminococcaceaeUCG-014.id.11371	genus.Eubacteriumxylanophilumgroup.id.14375	0.330964	9.89e-43	5.48e-41
genus.Ruminococcus1.id.11373--genus.Eubacteriumxylanophilumgroup.id.14375	genus.Ruminococcus1.id.11373	genus.Eubacteriumxylanophilumgroup.id.14375	0.381829	2.32e-83	4.69e-81
genus.Ruminococcus2.id.11374--genus.Eubacteriumxylanophilumgroup.id.14375	genus.Ruminococcus2.id.11374	genus.Eubacteriumxylanophilumgroup.id.14375	0.17479	3.3e-15	3.45e-14
genus.Saccharopolyspora.id.757--genus.Eubacteriumxylanophilumgroup.id.14375	genus.Saccharopolyspora.id.757	genus.Eubacteriumxylanophilumgroup.id.14375	-0.0593155	0.00428945	0.00871474
genus.Simplicispira.id.2957--genus.Eubacteriumxylanophilumgroup.id.14375	genus.Simplicispira.id.2957	genus.Eubacteriumxylanophilumgroup.id.14375	-0.0683766	0.000989063	0.00228399
genus.Solobacterium.id.2161--genus.Eubacteriumxylanophilumgroup.id.14375	genus.Solobacterium.id.2161	genus.Eubacteriumxylanophilumgroup.id.14375	-0.106856	2.51e-07	1.04e-06
genus.Sphingomonas.id.2852--genus.Eubacteriumxylanophilumgroup.id.14375	genus.Sphingomonas.id.2852	genus.Eubacteriumxylanophilumgroup.id.14375	-0.105023	3.99e-07	1.61e-06
genus.Staphylococcus.id.1780--genus.Eubacteriumxylanophilumgroup.id.14375	genus.Staphylococcus.id.1780	genus.Eubacteriumxylanophilumgroup.id.14375	-0.0739941	0.000363632	0.000911439
genus.Stenotrophomonas.id.3818--genus.Eubacteriumxylanophilumgroup.id.14375	genus.Stenotrophomonas.id.3818	genus.Eubacteriumxylanophilumgroup.id.14375	-0.0545991	0.00857668	0.0163977
genus.Streptococcus.id.1853--genus.Eubacteriumxylanophilumgroup.id.14375	genus.Streptococcus.id.1853	genus.Eubacteriumxylanophilumgroup.id.14375	-0.127784	6.43e-10	3.79e-09
genus.Subdoligranulum.id.2070--genus.Eubacteriumxylanophilumgroup.id.14375	genus.Subdoligranulum.id.2070	genus.Eubacteriumxylanophilumgroup.id.14375	0.206821	5.97e-24	1.27e-22
genus.Tyzzerella4.id.11336--genus.Eubacteriumxylanophilumgroup.id.14375	genus.Tyzzerella4.id.11336	genus.Eubacteriumxylanophilumgroup.id.14375	-0.153442	1.02e-13	9.27e-13
genus.Ruminococcusgnavusgroup.id.14376--genus.Ruminococcusgauvreauiigroup.id.11342	genus.Ruminococcusgnavusgroup.id.14376	genus.Ruminococcusgauvreauiigroup.id.11342	-0.098496	2.51e-06	8.98e-06
genus.Acidaminococcus.id.2167--genus.Ruminococcusgauvreauiigroup.id.11342	genus.Acidaminococcus.id.2167	genus.Ruminococcusgauvreauiigroup.id.11342	-0.0607011	0.00346754	0.0071616
genus.Actinomyces.id.423--genus.Ruminococcusgauvreauiigroup.id.11342	genus.Actinomyces.id.423	genus.Ruminococcusgauvreauiigroup.id.11342	0.0566607	0.00637312	0.0125072
genus.Adlercreutzia.id.812--genus.Ruminococcusgauvreauiigroup.id.11342	genus.Adlercreutzia.id.812	genus.Ruminococcusgauvreauiigroup.id.11342	0.0647351	0.00193955	0.00422367
genus.Allisonella.id.2174--genus.Ruminococcusgauvreauiigroup.id.11342	genus.Allisonella.id.2174	genus.Ruminococcusgauvreauiigroup.id.11342	-0.0637253	0.00214819	0.00463835
genus.Anaerostipes.id.1991--genus.Ruminococcusgauvreauiigroup.id.11342	genus.Anaerostipes.id.1991	genus.Ruminococcusgauvreauiigroup.id.11342	0.0595451	0.0221786	0.0385497
genus.Bacteroides.id.918--genus.Ruminococcusgauvreauiigroup.id.11342	genus.Bacteroides.id.918	genus.Ruminococcusgauvreauiigroup.id.11342	-0.05973	0.00402678	0.00822099
genus.Bilophila.id.3170--genus.Ruminococcusgauvreauiigroup.id.11342	genus.Bilophila.id.3170	genus.Ruminococcusgauvreauiigroup.id.11342	-0.069964	0.00256119	0.00543793
genus.Blautia.id.1992--genus.Ruminococcusgauvreauiigroup.id.11342	genus.Blautia.id.1992	genus.Ruminococcusgauvreauiigroup.id.11342	0.0644991	0.0143501	0.0261232
genus.Brachybacterium.id.535--genus.Ruminococcusgauvreauiigroup.id.11342	genus.Brachybacterium.id.535	genus.Ruminococcusgauvreauiigroup.id.11342	-0.0567045	0.0114545	0.0212661
genus.CandidatusStoquefichus.id.11379--genus.Ruminococcusgauvreauiigroup.id.11342	genus.CandidatusStoquefichus.id.11379	genus.Ruminococcusgauvreauiigroup.id.11342	-0.0595568	0.00489798	0.00982614
genus.Catabacter.id.11282--genus.Ruminococcusgauvreauiigroup.id.11342	genus.Catabacter.id.11282	genus.Ruminococcusgauvreauiigroup.id.11342	-0.0490712	0.018181	0.0323565
genus.ChristensenellaceaeR-7group.id.11283--genus.Ruminococcusgauvreauiigroup.id.11342	genus.ChristensenellaceaeR-7group.id.11283	genus.Ruminococcusgauvreauiigroup.id.11342	0.113687	1.77e-06	6.49e-06
genus.Cloacibacillus.id.3908--genus.Ruminococcusgauvreauiigroup.id.11342	genus.Cloacibacillus.id.3908	genus.Ruminococcusgauvreauiigroup.id.11342	-0.0677741	0.00265894	0.00562036
genus.Coprobacillus.id.2154--genus.Ruminococcusgauvreauiigroup.id.11342	genus.Coprobacillus.id.2154	genus.Ruminococcusgauvreauiigroup.id.11342	-0.0551932	0.0078806	0.0151892
genus.Coprococcus1.id.11301--genus.Ruminococcusgauvreauiigroup.id.11342	genus.Coprococcus1.id.11301	genus.Ruminococcusgauvreauiigroup.id.11342	0.0879942	0.000189885	0.000498476
genus.Coprococcus3.id.11303--genus.Ruminococcusgauvreauiigroup.id.11342	genus.Coprococcus3.id.11303	genus.Ruminococcusgauvreauiigroup.id.11342	0.156712	2.97e-14	2.85e-13
genus.Dielma.id.11380--genus.Ruminococcusgauvreauiigroup.id.11342	genus.Dielma.id.11380	genus.Ruminococcusgauvreauiigroup.id.11342	-0.0580179	0.0052152	0.0104067
genus.Dorea.id.1997--genus.Ruminococcusgauvreauiigroup.id.11342	genus.Dorea.id.1997	genus.Ruminococcusgauvreauiigroup.id.11342	0.126192	9.53e-06	3.12e-05
genus.Eisenbergiella.id.11304--genus.Ruminococcusgauvreauiigroup.id.11342	genus.Eisenbergiella.id.11304	genus.Ruminococcusgauvreauiigroup.id.11342	-0.0873689	3.76e-05	0.0001111
genus.Erysipelatoclostridium.id.11381--genus.Ruminococcusgauvreauiigroup.id.11342	genus.Erysipelatoclostridium.id.11381	genus.Ruminococcusgauvreauiigroup.id.11342	-0.0945429	5.13e-05	0.000148363
genus.ErysipelotrichaceaeUCG-003.id.11384--genus.Ruminococcusgauvreauiigroup.id.11342	genus.ErysipelotrichaceaeUCG-003.id.11384	genus.Ruminococcusgauvreauiigroup.id.11342	0.104744	1.33e-05	4.25e-05
genus.Faecalibacterium.id.2057--genus.Ruminococcusgauvreauiigroup.id.11342	genus.Faecalibacterium.id.2057	genus.Ruminococcusgauvreauiigroup.id.11342	0.0847701	6.04e-05	0.000172384
genus.FamilyXIIIAD3011group.id.11293--genus.Ruminococcusgauvreauiigroup.id.11342	genus.FamilyXIIIAD3011group.id.11293	genus.Ruminococcusgauvreauiigroup.id.11342	0.0600133	0.0135995	0.0248677
genus.Flavonifractor.id.2059--genus.Ruminococcusgauvreauiigroup.id.11342	genus.Flavonifractor.id.2059	genus.Ruminococcusgauvreauiigroup.id.11342	-0.0622264	0.009684	0.0182979
genus.Fusicatenibacter.id.11305--genus.Ruminococcusgauvreauiigroup.id.11342	genus.Fusicatenibacter.id.11305	genus.Ruminococcusgauvreauiigroup.id.11342	0.143333	4.91e-05	0.000142375
genus.Fusobacterium.id.2210--genus.Ruminococcusgauvreauiigroup.id.11342	genus.Fusobacterium.id.2210	genus.Ruminococcusgauvreauiigroup.id.11342	-0.0929315	7.38e-06	2.46e-05
genus.Granulicatella.id.1821--genus.Ruminococcusgauvreauiigroup.id.11342	genus.Granulicatella.id.1821	genus.Ruminococcusgauvreauiigroup.id.11342	0.0721081	0.000512817	0.00124973
genus.Holdemanella.id.11393--genus.Ruminococcusgauvreauiigroup.id.11342	genus.Holdemanella.id.11393	genus.Ruminococcusgauvreauiigroup.id.11342	0.083356	5.86e-05	0.000167682
genus.Holdemania.id.2157--genus.Ruminococcusgauvreauiigroup.id.11342	genus.Holdemania.id.2157	genus.Ruminococcusgauvreauiigroup.id.11342	-0.0944868	5.17e-06	1.76e-05
genus.Howardella.id.2000--genus.Ruminococcusgauvreauiigroup.id.11342	genus.Howardella.id.2000	genus.Ruminococcusgauvreauiigroup.id.11342	0.0604406	0.00361016	0.00743693
genus.Hungatella.id.11306--genus.Ruminococcusgauvreauiigroup.id.11342	genus.Hungatella.id.11306	genus.Ruminococcusgauvreauiigroup.id.11342	-0.0969365	2.92e-06	1.03e-05
genus.LachnospiraceaeFCS020group.id.11314--genus.Ruminococcusgauvreauiigroup.id.11342	genus.LachnospiraceaeFCS020group.id.11314	genus.Ruminococcusgauvreauiigroup.id.11342	0.06941	0.00621206	0.0122129
genus.LachnospiraceaeND3007group.id.11317--genus.Ruminococcusgauvreauiigroup.id.11342	genus.LachnospiraceaeND3007group.id.11317	genus.Ruminococcusgauvreauiigroup.id.11342	0.10307	6.54e-07	2.55e-06
genus.LachnospiraceaeNK4A136group.id.11319--genus.Ruminococcusgauvreauiigroup.id.11342	genus.LachnospiraceaeNK4A136group.id.11319	genus.Ruminococcusgauvreauiigroup.id.11342	0.0624417	0.00263874	0.00558033
genus.LachnospiraceaeUCG-010.id.11330--genus.Ruminococcusgauvreauiigroup.id.11342	genus.LachnospiraceaeUCG-010.id.11330	genus.Ruminococcusgauvreauiigroup.id.11342	-0.0669075	0.00327313	0.00680379
genus.Marvinbryantia.id.2005--genus.Ruminococcusgauvreauiigroup.id.11342	genus.Marvinbryantia.id.2005	genus.Ruminococcusgauvreauiigroup.id.11342	0.107547	0.000136236	0.000366731
genus.Megasphaera.id.2185--genus.Ruminococcusgauvreauiigroup.id.11342	genus.Megasphaera.id.2185	genus.Ruminococcusgauvreauiigroup.id.11342	-0.0627541	0.00617148	0.012144
genus.Parabacteroides.id.954--genus.Ruminococcusgauvreauiigroup.id.11342	genus.Parabacteroides.id.954	genus.Ruminococcusgauvreauiigroup.id.11342	-0.0713663	0.000585791	0.00141288
genus.Prevotella9.id.11183--genus.Ruminococcusgauvreauiigroup.id.11342	genus.Prevotella9.id.11183	genus.Ruminococcusgauvreauiigroup.id.11342	0.0801672	0.0106707	0.0199414
genus.Rothia.id.646--genus.Ruminococcusgauvreauiigroup.id.11342	genus.Rothia.id.646	genus.Ruminococcusgauvreauiigroup.id.11342	0.061238	0.00330402	0.00686503
genus.Ruminiclostridium5.id.11355--genus.Ruminococcusgauvreauiigroup.id.11342	genus.Ruminiclostridium5.id.11355	genus.Ruminococcusgauvreauiigroup.id.11342	-0.0622068	0.00966876	0.0182725
genus.Ruminiclostridium6.id.11356--genus.Ruminococcusgauvreauiigroup.id.11342	genus.Ruminiclostridium6.id.11356	genus.Ruminococcusgauvreauiigroup.id.11342	0.0605063	0.00357368	0.00736783
genus.RuminococcaceaeUCG-002.id.11360--genus.Ruminococcusgauvreauiigroup.id.11342	genus.RuminococcaceaeUCG-002.id.11360	genus.Ruminococcusgauvreauiigroup.id.11342	0.0916032	0.000280791	0.000716363
genus.RuminococcaceaeUCG-005.id.11363--genus.Ruminococcusgauvreauiigroup.id.11342	genus.RuminococcaceaeUCG-005.id.11363	genus.Ruminococcusgauvreauiigroup.id.11342	0.101152	0.000728318	0.00172144
genus.RuminococcaceaeUCG-013.id.11370--genus.Ruminococcusgauvreauiigroup.id.11342	genus.RuminococcaceaeUCG-013.id.11370	genus.Ruminococcusgauvreauiigroup.id.11342	0.0670555	0.0292374	0.0492416
genus.RuminococcaceaeUCG-014.id.11371--genus.Ruminococcusgauvreauiigroup.id.11342	genus.RuminococcaceaeUCG-014.id.11371	genus.Ruminococcusgauvreauiigroup.id.11342	0.0877714	0.00018768	0.000492909
genus.Sellimonas.id.14369--genus.Ruminococcusgauvreauiigroup.id.11342	genus.Sellimonas.id.14369	genus.Ruminococcusgauvreauiigroup.id.11342	-0.0489061	0.018575	0.0329775
genus.Slackia.id.825--genus.Ruminococcusgauvreauiigroup.id.11342	genus.Slackia.id.825	genus.Ruminococcusgauvreauiigroup.id.11342	0.0841802	0.00399285	0.00815552
genus.Subdoligranulum.id.2070--genus.Ruminococcusgauvreauiigroup.id.11342	genus.Subdoligranulum.id.2070	genus.Ruminococcusgauvreauiigroup.id.11342	0.111678	0.00149217	0.00332692
genus.Tyzzerella4.id.11336--genus.Ruminococcusgauvreauiigroup.id.11342	genus.Tyzzerella4.id.11336	genus.Ruminococcusgauvreauiigroup.id.11342	-0.0491078	0.0180947	0.0322193
genus.Ruminococcustorquesgroup.id.14377--genus.Ruminococcusgnavusgroup.id.14376	genus.Ruminococcustorquesgroup.id.14377	genus.Ruminococcusgnavusgroup.id.14376	0.108766	1.52e-07	6.52e-07
genus.Abiotrophia.id.1803--genus.Ruminococcusgnavusgroup.id.14376	genus.Abiotrophia.id.1803	genus.Ruminococcusgnavusgroup.id.14376	0.165297	6.3e-05	0.000179193
genus.Acinetobacter.id.3711--genus.Ruminococcusgnavusgroup.id.14376	genus.Acinetobacter.id.3711	genus.Ruminococcusgnavusgroup.id.14376	0.290494	9.28e-20	1.44e-18
genus.Actinomyces.id.423--genus.Ruminococcusgnavusgroup.id.14376	genus.Actinomyces.id.423	genus.Ruminococcusgnavusgroup.id.14376	0.273502	5.21e-20	8.21e-19
genus.Adlercreutzia.id.812--genus.Ruminococcusgnavusgroup.id.14376	genus.Adlercreutzia.id.812	genus.Ruminococcusgnavusgroup.id.14376	-0.129453	3.83e-10	2.33e-09
genus.Akkermansia.id.4037--genus.Ruminococcusgnavusgroup.id.14376	genus.Akkermansia.id.4037	genus.Ruminococcusgnavusgroup.id.14376	-0.0873184	2.55e-05	7.73e-05
genus.Aliihoeflea.id.2512--genus.Ruminococcusgnavusgroup.id.14376	genus.Aliihoeflea.id.2512	genus.Ruminococcusgnavusgroup.id.14376	0.14462	2.48e-12	1.94e-11
genus.Alistipes.id.968--genus.Ruminococcusgnavusgroup.id.14376	genus.Alistipes.id.968	genus.Ruminococcusgnavusgroup.id.14376	-0.338901	4.62e-25	1.06e-23
genus.Allisonella.id.2174--genus.Ruminococcusgnavusgroup.id.14376	genus.Allisonella.id.2174	genus.Ruminococcusgnavusgroup.id.14376	-0.0802031	0.000214652	0.000558489
genus.Alloprevotella.id.961--genus.Ruminococcusgnavusgroup.id.14376	genus.Alloprevotella.id.961	genus.Ruminococcusgnavusgroup.id.14376	-0.162099	3.68e-15	3.83e-14
genus.Anaerofilum.id.2053--genus.Ruminococcusgnavusgroup.id.14376	genus.Anaerofilum.id.2053	genus.Ruminococcusgnavusgroup.id.14376	-0.163207	6.41e-06	2.15e-05
genus.Anaerostipes.id.1991--genus.Ruminococcusgnavusgroup.id.14376	genus.Anaerostipes.id.1991	genus.Ruminococcusgnavusgroup.id.14376	0.208786	3.18e-16	3.67e-15
genus.Anaerotruncus.id.2054--genus.Ruminococcusgnavusgroup.id.14376	genus.Anaerotruncus.id.2054	genus.Ruminococcusgnavusgroup.id.14376	-0.340665	4.2e-49	2.85e-47
genus.Atopobium.id.814--genus.Ruminococcusgnavusgroup.id.14376	genus.Atopobium.id.814	genus.Ruminococcusgnavusgroup.id.14376	0.22771	4.8e-12	3.64e-11
genus.Bacteroides.id.918--genus.Ruminococcusgnavusgroup.id.14376	genus.Bacteroides.id.918	genus.Ruminococcusgnavusgroup.id.14376	0.085756	0.00596798	0.0117778
genus.Barnesiella.id.944--genus.Ruminococcusgnavusgroup.id.14376	genus.Barnesiella.id.944	genus.Ruminococcusgnavusgroup.id.14376	-0.23618	5.7e-31	1.84e-29
genus.Bifidobacterium.id.436--genus.Ruminococcusgnavusgroup.id.14376	genus.Bifidobacterium.id.436	genus.Ruminococcusgnavusgroup.id.14376	0.159465	1.03e-14	1.03e-13
genus.Bilophila.id.3170--genus.Ruminococcusgnavusgroup.id.14376	genus.Bilophila.id.3170	genus.Ruminococcusgnavusgroup.id.14376	0.0576369	0.0286195	0.048312
genus.Blastomonas.id.2845--genus.Ruminococcusgnavusgroup.id.14376	genus.Blastomonas.id.2845	genus.Ruminococcusgnavusgroup.id.14376	0.137468	2.66e-09	1.44e-08
genus.Blautia.id.1992--genus.Ruminococcusgnavusgroup.id.14376	genus.Blautia.id.1992	genus.Ruminococcusgnavusgroup.id.14376	0.423647	1.4e-97	4.03e-95
genus.Brachybacterium.id.535--genus.Ruminococcusgnavusgroup.id.14376	genus.Brachybacterium.id.535	genus.Ruminococcusgnavusgroup.id.14376	0.149281	4.71e-13	3.99e-12
genus.Bradyrhizobium.id.2448--genus.Ruminococcusgnavusgroup.id.14376	genus.Bradyrhizobium.id.2448	genus.Ruminococcusgnavusgroup.id.14376	0.325075	4.36e-19	6.45e-18
genus.Brevibacterium.id.522--genus.Ruminococcusgnavusgroup.id.14376	genus.Brevibacterium.id.522	genus.Ruminococcusgnavusgroup.id.14376	0.21031	4.57e-17	5.67e-16
genus.Brevundimonas.id.2390--genus.Ruminococcusgnavusgroup.id.14376	genus.Brevundimonas.id.2390	genus.Ruminococcusgnavusgroup.id.14376	0.25262	5.46e-13	4.6e-12
genus.Brochothrix.id.1738--genus.Ruminococcusgnavusgroup.id.14376	genus.Brochothrix.id.1738	genus.Ruminococcusgnavusgroup.id.14376	0.167332	4.2e-11	2.85e-10
genus.Brucella.id.2457--genus.Ruminococcusgnavusgroup.id.14376	genus.Brucella.id.2457	genus.Ruminococcusgnavusgroup.id.14376	0.319261	1.33e-40	6.84e-39
genus.Butyricicoccus.id.2055--genus.Ruminococcusgnavusgroup.id.14376	genus.Butyricicoccus.id.2055	genus.Ruminococcusgnavusgroup.id.14376	0.118051	1.17e-08	5.78e-08
genus.Butyricimonas.id.945--genus.Ruminococcusgnavusgroup.id.14376	genus.Butyricimonas.id.945	genus.Ruminococcusgnavusgroup.id.14376	-0.273828	1.42e-27	3.82e-26
genus.CandidatusStoquefichus.id.11379--genus.Ruminococcusgnavusgroup.id.14376	genus.CandidatusStoquefichus.id.11379	genus.Ruminococcusgnavusgroup.id.14376	0.079452	0.000183949	0.000483978
genus.Catabacter.id.11282--genus.Ruminococcusgnavusgroup.id.14376	genus.Catabacter.id.11282	genus.Ruminococcusgnavusgroup.id.14376	-0.0508751	0.0143299	0.0260918
genus.Catenibacterium.id.2153--genus.Ruminococcusgnavusgroup.id.14376	genus.Catenibacterium.id.2153	genus.Ruminococcusgnavusgroup.id.14376	-0.107258	2.24e-07	9.35e-07
genus.Christensenella.id.1867--genus.Ruminococcusgnavusgroup.id.14376	genus.Christensenella.id.1867	genus.Ruminococcusgnavusgroup.id.14376	-0.10984	0.000730684	0.00172634
genus.ChristensenellaceaeR-7group.id.11283--genus.Ruminococcusgnavusgroup.id.14376	genus.ChristensenellaceaeR-7group.id.11283	genus.Ruminococcusgnavusgroup.id.14376	-0.440697	4.1e-91	1.06e-88
genus.Chryseobacterium.id.1126--genus.Ruminococcusgnavusgroup.id.14376	genus.Chryseobacterium.id.1126	genus.Ruminococcusgnavusgroup.id.14376	0.15737	1.69e-12	1.34e-11
genus.Cloacibacillus.id.3908--genus.Ruminococcusgnavusgroup.id.14376	genus.Cloacibacillus.id.3908	genus.Ruminococcusgnavusgroup.id.14376	-0.0778296	0.000176345	0.000465743
genus.Clostridiumsensustricto1.id.1873--genus.Ruminococcusgnavusgroup.id.14376	genus.Clostridiumsensustricto1.id.1873	genus.Ruminococcusgnavusgroup.id.14376	0.107641	2.03e-07	8.54e-07
genus.Collinsella.id.815--genus.Ruminococcusgnavusgroup.id.14376	genus.Collinsella.id.815	genus.Ruminococcusgnavusgroup.id.14376	-0.0741139	0.0050107	0.0100374
genus.Comamonas.id.2925--genus.Ruminococcusgnavusgroup.id.14376	genus.Comamonas.id.2925	genus.Ruminococcusgnavusgroup.id.14376	0.167122	7.86e-09	3.99e-08
genus.Coprobacillus.id.2154--genus.Ruminococcusgnavusgroup.id.14376	genus.Coprobacillus.id.2154	genus.Ruminococcusgnavusgroup.id.14376	0.0486192	0.0192776	0.0340223
genus.Coprococcus1.id.11301--genus.Ruminococcusgnavusgroup.id.14376	genus.Coprococcus1.id.11301	genus.Ruminococcusgnavusgroup.id.14376	-0.190176	1.12e-16	1.35e-15
genus.Coprococcus2.id.11302--genus.Ruminococcusgnavusgroup.id.14376	genus.Coprococcus2.id.11302	genus.Ruminococcusgnavusgroup.id.14376	-0.396888	1.04e-90	2.65e-88
genus.Coprococcus3.id.11303--genus.Ruminococcusgnavusgroup.id.14376	genus.Coprococcus3.id.11303	genus.Ruminococcusgnavusgroup.id.14376	-0.128182	5.69e-10	3.37e-09
genus.Corynebacterium.id.449--genus.Ruminococcusgnavusgroup.id.14376	genus.Corynebacterium.id.449	genus.Ruminococcusgnavusgroup.id.14376	0.147397	1.59e-12	1.27e-11
genus.Corynebacterium1.id.11143--genus.Ruminococcusgnavusgroup.id.14376	genus.Corynebacterium1.id.11143	genus.Ruminococcusgnavusgroup.id.14376	0.127056	6.19e-08	2.79e-07
genus.DefluviitaleaceaeUCG-011.id.11287--genus.Ruminococcusgnavusgroup.id.14376	genus.DefluviitaleaceaeUCG-011.id.11287	genus.Ruminococcusgnavusgroup.id.14376	-0.208565	2.78e-15	2.93e-14
genus.Delftia.id.2927--genus.Ruminococcusgnavusgroup.id.14376	genus.Delftia.id.2927	genus.Ruminococcusgnavusgroup.id.14376	0.165005	1.16e-15	1.26e-14
genus.Desulfovibrio.id.3173--genus.Ruminococcusgnavusgroup.id.14376	genus.Desulfovibrio.id.3173	genus.Ruminococcusgnavusgroup.id.14376	-0.233364	2.83e-30	8.71e-29
genus.Dialister.id.2183--genus.Ruminococcusgnavusgroup.id.14376	genus.Dialister.id.2183	genus.Ruminococcusgnavusgroup.id.14376	-0.129602	4.86e-05	0.000141019
genus.Dielma.id.11380--genus.Ruminococcusgnavusgroup.id.14376	genus.Dielma.id.11380	genus.Ruminococcusgnavusgroup.id.14376	0.0729924	0.000437417	0.00107893
genus.Eggerthella.id.819--genus.Ruminococcusgnavusgroup.id.14376	genus.Eggerthella.id.819	genus.Ruminococcusgnavusgroup.id.14376	0.351874	5.25e-33	1.9e-31
genus.Eisenbergiella.id.11304--genus.Ruminococcusgnavusgroup.id.14376	genus.Eisenbergiella.id.11304	genus.Ruminococcusgnavusgroup.id.14376	0.123105	3.33e-07	1.36e-06
genus.Enhydrobacter.id.3713--genus.Ruminococcusgnavusgroup.id.14376	genus.Enhydrobacter.id.3713	genus.Ruminococcusgnavusgroup.id.14376	0.212618	1.15e-18	1.63e-17
genus.Enterorhabdus.id.820--genus.Ruminococcusgnavusgroup.id.14376	genus.Enterorhabdus.id.820	genus.Ruminococcusgnavusgroup.id.14376	-0.144274	2.8e-12	2.17e-11
genus.Erysipelatoclostridium.id.11381--genus.Ruminococcusgnavusgroup.id.14376	genus.Erysipelatoclostridium.id.11381	genus.Ruminococcusgnavusgroup.id.14376	0.485291	1.5e-62	1.61e-60
genus.Escherichia-Shigella.id.3504--genus.Ruminococcusgnavusgroup.id.14376	genus.Escherichia-Shigella.id.3504	genus.Ruminococcusgnavusgroup.id.14376	0.155684	4.39e-14	4.14e-13
genus.Eubacterium.id.1932--genus.Ruminococcusgnavusgroup.id.14376	genus.Eubacterium.id.1932	genus.Ruminococcusgnavusgroup.id.14376	0.161884	1.67e-14	1.64e-13
genus.Faecalibacterium.id.2057--genus.Ruminococcusgnavusgroup.id.14376	genus.Faecalibacterium.id.2057	genus.Ruminococcusgnavusgroup.id.14376	-0.288996	3.62e-29	1.06e-27
genus.Faecalitalea.id.11392--genus.Ruminococcusgnavusgroup.id.14376	genus.Faecalitalea.id.11392	genus.Ruminococcusgnavusgroup.id.14376	0.339187	1.78e-44	1.05e-42
genus.FamilyXIIIAD3011group.id.11293--genus.Ruminococcusgnavusgroup.id.14376	genus.FamilyXIIIAD3011group.id.11293	genus.Ruminococcusgnavusgroup.id.14376	-0.333849	2.61e-45	1.6e-43
genus.FamilyXIIIUCG-001.id.11294--genus.Ruminococcusgnavusgroup.id.14376	genus.FamilyXIIIUCG-001.id.11294	genus.Ruminococcusgnavusgroup.id.14376	-0.271865	2.18e-35	8.75e-34
genus.Flavobacterium.id.1142--genus.Ruminococcusgnavusgroup.id.14376	genus.Flavobacterium.id.1142	genus.Ruminococcusgnavusgroup.id.14376	0.142037	6.1e-12	4.56e-11
genus.Flavonifractor.id.2059--genus.Ruminococcusgnavusgroup.id.14376	genus.Flavonifractor.id.2059	genus.Ruminococcusgnavusgroup.id.14376	0.293441	1.92e-23	3.9e-22
genus.Fusobacterium.id.2210--genus.Ruminococcusgnavusgroup.id.14376	genus.Fusobacterium.id.2210	genus.Ruminococcusgnavusgroup.id.14376	0.351462	9.2e-70	1.26e-67
genus.Gemella.id.1733--genus.Ruminococcusgnavusgroup.id.14376	genus.Gemella.id.1733	genus.Ruminococcusgnavusgroup.id.14376	0.214923	2.01e-09	1.11e-08
genus.Granulicatella.id.1821--genus.Ruminococcusgnavusgroup.id.14376	genus.Granulicatella.id.1821	genus.Ruminococcusgnavusgroup.id.14376	0.278868	3.43e-20	5.53e-19
genus.Halomonas.id.3616--genus.Ruminococcusgnavusgroup.id.14376	genus.Halomonas.id.3616	genus.Ruminococcusgnavusgroup.id.14376	0.278688	5.17e-18	6.91e-17
genus.Herbaspirillum.id.2972--genus.Ruminococcusgnavusgroup.id.14376	genus.Herbaspirillum.id.2972	genus.Ruminococcusgnavusgroup.id.14376	0.296392	6.38e-20	1e-18
genus.Holdemanella.id.11393--genus.Ruminococcusgnavusgroup.id.14376	genus.Holdemanella.id.11393	genus.Ruminococcusgnavusgroup.id.14376	-0.193941	7.28e-13	6.03e-12
genus.Howardella.id.2000--genus.Ruminococcusgnavusgroup.id.14376	genus.Howardella.id.2000	genus.Ruminococcusgnavusgroup.id.14376	-0.169831	1.61e-16	1.91e-15
genus.Hungatella.id.11306--genus.Ruminococcusgnavusgroup.id.14376	genus.Hungatella.id.11306	genus.Ruminococcusgnavusgroup.id.14376	0.198049	5.05e-22	9.27e-21
genus.Idiomarina.id.3387--genus.Ruminococcusgnavusgroup.id.14376	genus.Idiomarina.id.3387	genus.Ruminococcusgnavusgroup.id.14376	0.237312	5.89e-25	1.34e-23
genus.Intestinimonas.id.2062--genus.Ruminococcusgnavusgroup.id.14376	genus.Intestinimonas.id.2062	genus.Ruminococcusgnavusgroup.id.14376	-0.26094	9.37e-24	1.96e-22
genus.Lachnoclostridium.id.11308--genus.Ruminococcusgnavusgroup.id.14376	genus.Lachnoclostridium.id.11308	genus.Ruminococcusgnavusgroup.id.14376	0.408022	8.53e-74	1.27e-71
genus.LachnospiraceaeFCS020group.id.11314--genus.Ruminococcusgnavusgroup.id.14376	genus.LachnospiraceaeFCS020group.id.11314	genus.Ruminococcusgnavusgroup.id.14376	-0.198983	3.04e-22	5.65e-21
genus.LachnospiraceaeNK4A136group.id.11319--genus.Ruminococcusgnavusgroup.id.14376	genus.LachnospiraceaeNK4A136group.id.11319	genus.Ruminococcusgnavusgroup.id.14376	-0.337973	2.72e-44	1.59e-42
genus.LachnospiraceaeUCG-001.id.11321--genus.Ruminococcusgnavusgroup.id.14376	genus.LachnospiraceaeUCG-001.id.11321	genus.Ruminococcusgnavusgroup.id.14376	-0.25752	8.69e-35	3.4e-33
genus.LachnospiraceaeUCG-003.id.11323--genus.Ruminococcusgnavusgroup.id.14376	genus.LachnospiraceaeUCG-003.id.11323	genus.Ruminococcusgnavusgroup.id.14376	-0.17083	1.07e-16	1.29e-15
genus.LachnospiraceaeUCG-010.id.11330--genus.Ruminococcusgnavusgroup.id.14376	genus.LachnospiraceaeUCG-010.id.11330	genus.Ruminococcusgnavusgroup.id.14376	-0.0578213	0.00537024	0.0106906
genus.Lelliottia.id.14638--genus.Ruminococcusgnavusgroup.id.14376	genus.Lelliottia.id.14638	genus.Ruminococcusgnavusgroup.id.14376	0.0506029	0.0233723	0.0403324
genus.Marvinbryantia.id.2005--genus.Ruminococcusgnavusgroup.id.14376	genus.Marvinbryantia.id.2005	genus.Ruminococcusgnavusgroup.id.14376	-0.229988	9.96e-22	1.8e-20
genus.Massilia.id.2975--genus.Ruminococcusgnavusgroup.id.14376	genus.Massilia.id.2975	genus.Ruminococcusgnavusgroup.id.14376	0.14489	1.97e-07	8.3e-07
genus.Megamonas.id.2184--genus.Ruminococcusgnavusgroup.id.14376	genus.Megamonas.id.2184	genus.Ruminococcusgnavusgroup.id.14376	0.217778	1.37e-14	1.35e-13
genus.Methanobrevibacter.id.123--genus.Ruminococcusgnavusgroup.id.14376	genus.Methanobrevibacter.id.123	genus.Ruminococcusgnavusgroup.id.14376	-0.152029	1.15e-09	6.54e-09
genus.Methylobacterium.id.2497--genus.Ruminococcusgnavusgroup.id.14376	genus.Methylobacterium.id.2497	genus.Ruminococcusgnavusgroup.id.14376	0.296503	1.25e-30	3.92e-29
genus.Mitsuokella.id.2186--genus.Ruminococcusgnavusgroup.id.14376	genus.Mitsuokella.id.2186	genus.Ruminococcusgnavusgroup.id.14376	-0.098358	2.08e-06	7.54e-06
genus.Mogibacterium.id.1960--genus.Ruminococcusgnavusgroup.id.14376	genus.Mogibacterium.id.1960	genus.Ruminococcusgnavusgroup.id.14376	0.0651254	0.0282318	0.0477402
genus.Nocardiopsis.id.777--genus.Ruminococcusgnavusgroup.id.14376	genus.Nocardiopsis.id.777	genus.Ruminococcusgnavusgroup.id.14376	0.260691	4.27e-25	9.88e-24
genus.Odoribacter.id.952--genus.Ruminococcusgnavusgroup.id.14376	genus.Odoribacter.id.952	genus.Ruminococcusgnavusgroup.id.14376	-0.292313	4.19e-33	1.52e-31
genus.Oscillibacter.id.2063--genus.Ruminococcusgnavusgroup.id.14376	genus.Oscillibacter.id.2063	genus.Ruminococcusgnavusgroup.id.14376	-0.170529	1.21e-16	1.45e-15
genus.Oscillospira.id.2064--genus.Ruminococcusgnavusgroup.id.14376	genus.Oscillospira.id.2064	genus.Ruminococcusgnavusgroup.id.14376	-0.167719	3.85e-16	4.39e-15
genus.Oxalobacter.id.2978--genus.Ruminococcusgnavusgroup.id.14376	genus.Oxalobacter.id.2978	genus.Ruminococcusgnavusgroup.id.14376	-0.262255	3.73e-38	1.69e-36
genus.Parabacteroides.id.954--genus.Ruminococcusgnavusgroup.id.14376	genus.Parabacteroides.id.954	genus.Ruminococcusgnavusgroup.id.14376	-0.107179	9.58e-06	3.14e-05
genus.Paraprevotella.id.962--genus.Ruminococcusgnavusgroup.id.14376	genus.Paraprevotella.id.962	genus.Ruminococcusgnavusgroup.id.14376	-0.0889498	0.00535893	0.0106705
genus.Parvimonas.id.1945--genus.Ruminococcusgnavusgroup.id.14376	genus.Parvimonas.id.1945	genus.Ruminococcusgnavusgroup.id.14376	0.0829393	0.000748953	0.00176476
genus.Pelagibacterium.id.2484--genus.Ruminococcusgnavusgroup.id.14376	genus.Pelagibacterium.id.2484	genus.Ruminococcusgnavusgroup.id.14376	0.267087	1.2e-36	5.07e-35
genus.Pelomonas.id.2945--genus.Ruminococcusgnavusgroup.id.14376	genus.Pelomonas.id.2945	genus.Ruminococcusgnavusgroup.id.14376	0.24308	1.2e-16	1.44e-15
genus.Peptococcus.id.2037--genus.Ruminococcusgnavusgroup.id.14376	genus.Peptococcus.id.2037	genus.Ruminococcusgnavusgroup.id.14376	-0.220983	3.22e-27	8.51e-26
genus.Peptoniphilus.id.1946--genus.Ruminococcusgnavusgroup.id.14376	genus.Peptoniphilus.id.1946	genus.Ruminococcusgnavusgroup.id.14376	0.0771929	0.000199312	0.00052151
genus.Phascolarctobacterium.id.2168--genus.Ruminococcusgnavusgroup.id.14376	genus.Phascolarctobacterium.id.2168	genus.Ruminococcusgnavusgroup.id.14376	-0.0831004	0.00759287	0.0146829
genus.Phreatobacter.id.11439--genus.Ruminococcusgnavusgroup.id.14376	genus.Phreatobacter.id.11439	genus.Ruminococcusgnavusgroup.id.14376	0.120728	4.15e-06	1.43e-05
genus.Porphyromonas.id.956--genus.Ruminococcusgnavusgroup.id.14376	genus.Porphyromonas.id.956	genus.Ruminococcusgnavusgroup.id.14376	-0.0592515	0.00433136	0.00879425
genus.Prauserella.id.754--genus.Ruminococcusgnavusgroup.id.14376	genus.Prauserella.id.754	genus.Ruminococcusgnavusgroup.id.14376	0.157996	8.02e-08	3.57e-07
genus.Prevotella.id.963--genus.Ruminococcusgnavusgroup.id.14376	genus.Prevotella.id.963	genus.Ruminococcusgnavusgroup.id.14376	-0.0700902	0.000734328	0.00173378
genus.Prevotella2.id.11180--genus.Ruminococcusgnavusgroup.id.14376	genus.Prevotella2.id.11180	genus.Ruminococcusgnavusgroup.id.14376	-0.127982	1.38e-07	5.95e-07
genus.Prevotella9.id.11183--genus.Ruminococcusgnavusgroup.id.14376	genus.Prevotella9.id.11183	genus.Ruminococcusgnavusgroup.id.14376	-0.312146	2.16e-54	1.76e-52
genus.PrevotellaceaeNK3B31group.id.11185--genus.Ruminococcusgnavusgroup.id.14376	genus.PrevotellaceaeNK3B31group.id.11185	genus.Ruminococcusgnavusgroup.id.14376	-0.0883597	2.27e-05	6.95e-05
genus.PrevotellaceaeUCG-001.id.11186--genus.Ruminococcusgnavusgroup.id.14376	genus.PrevotellaceaeUCG-001.id.11186	genus.Ruminococcusgnavusgroup.id.14376	-0.131494	2.18e-09	1.19e-08
genus.Pseudobutyrivibrio.id.2010--genus.Ruminococcusgnavusgroup.id.14376	genus.Pseudobutyrivibrio.id.2010	genus.Ruminococcusgnavusgroup.id.14376	-0.14093	8.9e-12	6.52e-11
genus.Pseudomonas.id.3723--genus.Ruminococcusgnavusgroup.id.14376	genus.Pseudomonas.id.3723	genus.Ruminococcusgnavusgroup.id.14376	0.331085	6.33e-34	2.38e-32
genus.Psychrobacter.id.3716--genus.Ruminococcusgnavusgroup.id.14376	genus.Psychrobacter.id.3716	genus.Ruminococcusgnavusgroup.id.14376	0.230953	4.51e-19	6.66e-18
genus.Pyramidobacter.id.3912--genus.Ruminococcusgnavusgroup.id.14376	genus.Pyramidobacter.id.3912	genus.Ruminococcusgnavusgroup.id.14376	-0.11984	1.09e-06	4.11e-06
genus.Ralstonia.id.2909--genus.Ruminococcusgnavusgroup.id.14376	genus.Ralstonia.id.2909	genus.Ruminococcusgnavusgroup.id.14376	0.324157	4.74e-16	5.36e-15
genus.Rheinheimera.id.3426--genus.Ruminococcusgnavusgroup.id.14376	genus.Rheinheimera.id.3426	genus.Ruminococcusgnavusgroup.id.14376	0.215727	5.61e-26	1.37e-24
genus.RikenellaceaeRC9gutgroup.id.11191--genus.Ruminococcusgnavusgroup.id.14376	genus.RikenellaceaeRC9gutgroup.id.11191	genus.Ruminococcusgnavusgroup.id.14376	-0.186795	9.87e-20	1.52e-18
genus.Romboutsia.id.11347--genus.Ruminococcusgnavusgroup.id.14376	genus.Romboutsia.id.11347	genus.Ruminococcusgnavusgroup.id.14376	0.163956	1.76e-15	1.89e-14
genus.Roseburia.id.2012--genus.Ruminococcusgnavusgroup.id.14376	genus.Roseburia.id.2012	genus.Ruminococcusgnavusgroup.id.14376	-0.137508	2.82e-11	1.95e-10
genus.Rothia.id.646--genus.Ruminococcusgnavusgroup.id.14376	genus.Rothia.id.646	genus.Ruminococcusgnavusgroup.id.14376	0.170027	1.69e-10	1.07e-09
genus.Ruminiclostridium5.id.11355--genus.Ruminococcusgnavusgroup.id.14376	genus.Ruminiclostridium5.id.11355	genus.Ruminococcusgnavusgroup.id.14376	0.181287	4.64e-09	2.43e-08
genus.Ruminiclostridium6.id.11356--genus.Ruminococcusgnavusgroup.id.14376	genus.Ruminiclostridium6.id.11356	genus.Ruminococcusgnavusgroup.id.14376	-0.216071	4.09e-21	7.08e-20
genus.Ruminiclostridium9.id.11357--genus.Ruminococcusgnavusgroup.id.14376	genus.Ruminiclostridium9.id.11357	genus.Ruminococcusgnavusgroup.id.14376	-0.0997394	0.00061155	0.00146876
genus.RuminococcaceaeNK4A214group.id.11358--genus.Ruminococcusgnavusgroup.id.14376	genus.RuminococcaceaeNK4A214group.id.11358	genus.Ruminococcusgnavusgroup.id.14376	-0.454625	1.21e-109	4.95e-107
genus.RuminococcaceaeUCG-002.id.11360--genus.Ruminococcusgnavusgroup.id.14376	genus.RuminococcaceaeUCG-002.id.11360	genus.Ruminococcusgnavusgroup.id.14376	-0.519888	9.28e-139	7.41e-136
genus.RuminococcaceaeUCG-003.id.11361--genus.Ruminococcusgnavusgroup.id.14376	genus.RuminococcaceaeUCG-003.id.11361	genus.Ruminococcusgnavusgroup.id.14376	-0.411334	2.65e-79	4.9e-77
genus.RuminococcaceaeUCG-004.id.11362--genus.Ruminococcusgnavusgroup.id.14376	genus.RuminococcaceaeUCG-004.id.11362	genus.Ruminococcusgnavusgroup.id.14376	-0.102526	1.82e-05	5.68e-05
genus.RuminococcaceaeUCG-005.id.11363--genus.Ruminococcusgnavusgroup.id.14376	genus.RuminococcaceaeUCG-005.id.11363	genus.Ruminococcusgnavusgroup.id.14376	-0.490736	4.33e-147	4.01e-144
genus.RuminococcaceaeUCG-009.id.11366--genus.Ruminococcusgnavusgroup.id.14376	genus.RuminococcaceaeUCG-009.id.11366	genus.Ruminococcusgnavusgroup.id.14376	-0.198613	3.64e-22	6.73e-21
genus.RuminococcaceaeUCG-010.id.11367--genus.Ruminococcusgnavusgroup.id.14376	genus.RuminococcaceaeUCG-010.id.11367	genus.Ruminococcusgnavusgroup.id.14376	-0.381963	5.72e-70	7.92e-68
genus.RuminococcaceaeUCG-014.id.11371--genus.Ruminococcusgnavusgroup.id.14376	genus.RuminococcaceaeUCG-014.id.11371	genus.Ruminococcusgnavusgroup.id.14376	-0.396777	1.42e-90	3.57e-88
genus.Ruminococcus1.id.11373--genus.Ruminococcusgnavusgroup.id.14376	genus.Ruminococcus1.id.11373	genus.Ruminococcusgnavusgroup.id.14376	-0.382619	1.17e-57	1.1e-55
genus.Ruminococcus2.id.11374--genus.Ruminococcusgnavusgroup.id.14376	genus.Ruminococcus2.id.11374	genus.Ruminococcusgnavusgroup.id.14376	-0.0502643	0.0155447	0.0281
genus.Saccharopolyspora.id.757--genus.Ruminococcusgnavusgroup.id.14376	genus.Saccharopolyspora.id.757	genus.Ruminococcusgnavusgroup.id.14376	0.12845	4.76e-09	2.49e-08
genus.Sellimonas.id.14369--genus.Ruminococcusgnavusgroup.id.14376	genus.Sellimonas.id.14369	genus.Ruminococcusgnavusgroup.id.14376	0.142199	5.94e-12	4.45e-11
genus.Senegalimassilia.id.11160--genus.Ruminococcusgnavusgroup.id.14376	genus.Senegalimassilia.id.11160	genus.Ruminococcusgnavusgroup.id.14376	-0.165197	1.07e-15	1.17e-14
genus.Simplicispira.id.2957--genus.Ruminococcusgnavusgroup.id.14376	genus.Simplicispira.id.2957	genus.Ruminococcusgnavusgroup.id.14376	0.132176	9.25e-06	3.04e-05
genus.Slackia.id.825--genus.Ruminococcusgnavusgroup.id.14376	genus.Slackia.id.825	genus.Ruminococcusgnavusgroup.id.14376	-0.132235	2.19e-05	6.74e-05
genus.Solobacterium.id.2161--genus.Ruminococcusgnavusgroup.id.14376	genus.Solobacterium.id.2161	genus.Ruminococcusgnavusgroup.id.14376	0.168388	8.35e-05	0.000233052
genus.Sphingomonas.id.2852--genus.Ruminococcusgnavusgroup.id.14376	genus.Sphingomonas.id.2852	genus.Ruminococcusgnavusgroup.id.14376	0.231861	9.5e-13	7.76e-12
genus.Staphylococcus.id.1780--genus.Ruminococcusgnavusgroup.id.14376	genus.Staphylococcus.id.1780	genus.Ruminococcusgnavusgroup.id.14376	0.176198	3.02e-10	1.86e-09
genus.Stenotrophomonas.id.3818--genus.Ruminococcusgnavusgroup.id.14376	genus.Stenotrophomonas.id.3818	genus.Ruminococcusgnavusgroup.id.14376	0.12943	3.85e-10	2.34e-09
genus.Streptococcus.id.1853--genus.Ruminococcusgnavusgroup.id.14376	genus.Streptococcus.id.1853	genus.Ruminococcusgnavusgroup.id.14376	0.211753	7.09e-12	5.26e-11
genus.Subdoligranulum.id.2070--genus.Ruminococcusgnavusgroup.id.14376	genus.Subdoligranulum.id.2070	genus.Ruminococcusgnavusgroup.id.14376	-0.366278	3.56e-76	5.64e-74
genus.Sutterella.id.2896--genus.Ruminococcusgnavusgroup.id.14376	genus.Sutterella.id.2896	genus.Ruminococcusgnavusgroup.id.14376	-0.109029	1.41e-07	6.07e-07
genus.Turicibacter.id.2162--genus.Ruminococcusgnavusgroup.id.14376	genus.Turicibacter.id.2162	genus.Ruminococcusgnavusgroup.id.14376	0.0961593	0.000514614	0.00125394
genus.Tyzzerella.id.11334--genus.Ruminococcusgnavusgroup.id.14376	genus.Tyzzerella.id.11334	genus.Ruminococcusgnavusgroup.id.14376	0.167594	3.3e-07	1.35e-06
genus.Tyzzerella3.id.11335--genus.Ruminococcusgnavusgroup.id.14376	genus.Tyzzerella3.id.11335	genus.Ruminococcusgnavusgroup.id.14376	0.0909102	8.84e-05	0.000245597
genus.Tyzzerella4.id.11336--genus.Ruminococcusgnavusgroup.id.14376	genus.Tyzzerella4.id.11336	genus.Ruminococcusgnavusgroup.id.14376	0.516934	9.76e-104	3.43e-101
genus.Veillonella.id.2198--genus.Ruminococcusgnavusgroup.id.14376	genus.Veillonella.id.2198	genus.Ruminococcusgnavusgroup.id.14376	0.138286	5.31e-06	1.8e-05
genus.Vibrionimonas.id.13914--genus.Ruminococcusgnavusgroup.id.14376	genus.Vibrionimonas.id.13914	genus.Ruminococcusgnavusgroup.id.14376	0.0789482	0.0103213	0.0193647
genus.Acidaminococcus.id.2167--genus.Ruminococcustorquesgroup.id.14377	genus.Acidaminococcus.id.2167	genus.Ruminococcustorquesgroup.id.14377	-0.0655938	0.00158213	0.00351012
genus.Acinetobacter.id.3711--genus.Ruminococcustorquesgroup.id.14377	genus.Acinetobacter.id.3711	genus.Ruminococcustorquesgroup.id.14377	0.0545431	0.00864499	0.0165229
genus.Actinomyces.id.423--genus.Ruminococcustorquesgroup.id.14377	genus.Actinomyces.id.423	genus.Ruminococcustorquesgroup.id.14377	0.13575	5.06e-11	3.4e-10
genus.Akkermansia.id.4037--genus.Ruminococcustorquesgroup.id.14377	genus.Akkermansia.id.4037	genus.Ruminococcustorquesgroup.id.14377	-0.0817955	8.06e-05	0.000225675
genus.Aliihoeflea.id.2512--genus.Ruminococcustorquesgroup.id.14377	genus.Aliihoeflea.id.2512	genus.Ruminococcustorquesgroup.id.14377	-0.0911767	0.000276295	0.000705303
genus.Alistipes.id.968--genus.Ruminococcustorquesgroup.id.14377	genus.Alistipes.id.968	genus.Ruminococcustorquesgroup.id.14377	0.053671	0.00977413	0.0184543
genus.Alloprevotella.id.961--genus.Ruminococcustorquesgroup.id.14377	genus.Alloprevotella.id.961	genus.Ruminococcustorquesgroup.id.14377	-0.0986643	1.93e-06	7.04e-06
genus.Anaerofilum.id.2053--genus.Ruminococcustorquesgroup.id.14377	genus.Anaerofilum.id.2053	genus.Ruminococcustorquesgroup.id.14377	-0.115804	2.15e-07	9e-07
genus.Anaerostipes.id.1991--genus.Ruminococcustorquesgroup.id.14377	genus.Anaerostipes.id.1991	genus.Ruminococcustorquesgroup.id.14377	0.122935	2e-06	7.27e-06
genus.Atopobium.id.814--genus.Ruminococcustorquesgroup.id.14377	genus.Atopobium.id.814	genus.Ruminococcustorquesgroup.id.14377	0.0798911	0.000654673	0.00156293
genus.Blastomonas.id.2845--genus.Ruminococcustorquesgroup.id.14377	genus.Blastomonas.id.2845	genus.Ruminococcustorquesgroup.id.14377	-0.0831698	6.09e-05	0.000173698
genus.Blautia.id.1992--genus.Ruminococcustorquesgroup.id.14377	genus.Blautia.id.1992	genus.Ruminococcustorquesgroup.id.14377	0.271032	9.49e-41	4.92e-39
genus.Brachybacterium.id.535--genus.Ruminococcustorquesgroup.id.14377	genus.Brachybacterium.id.535	genus.Ruminococcustorquesgroup.id.14377	-0.0836678	0.0180229	0.0321076
genus.Bradyrhizobium.id.2448--genus.Ruminococcustorquesgroup.id.14377	genus.Bradyrhizobium.id.2448	genus.Ruminococcustorquesgroup.id.14377	0.0728407	0.00209735	0.00453695
genus.Brochothrix.id.1738--genus.Ruminococcustorquesgroup.id.14377	genus.Brochothrix.id.1738	genus.Ruminococcustorquesgroup.id.14377	-0.088427	0.00834031	0.015998
genus.Brucella.id.2457--genus.Ruminococcustorquesgroup.id.14377	genus.Brucella.id.2457	genus.Ruminococcustorquesgroup.id.14377	0.0625615	0.00258895	0.00548759
genus.Butyricicoccus.id.2055--genus.Ruminococcustorquesgroup.id.14377	genus.Butyricicoccus.id.2055	genus.Ruminococcustorquesgroup.id.14377	0.202752	4.69e-23	9.27e-22
genus.Catabacter.id.11282--genus.Ruminococcustorquesgroup.id.14377	genus.Catabacter.id.11282	genus.Ruminococcustorquesgroup.id.14377	-0.101674	0.000412944	0.00102394
genus.Catenibacterium.id.2153--genus.Ruminococcustorquesgroup.id.14377	genus.Catenibacterium.id.2153	genus.Ruminococcustorquesgroup.id.14377	-0.0649822	0.00175021	0.00384325
genus.Cetobacterium.id.2209--genus.Ruminococcustorquesgroup.id.14377	genus.Cetobacterium.id.2209	genus.Ruminococcustorquesgroup.id.14377	-0.0834546	5.75e-05	0.000164856
genus.Christensenella.id.1867--genus.Ruminococcustorquesgroup.id.14377	genus.Christensenella.id.1867	genus.Ruminococcustorquesgroup.id.14377	-0.0668343	0.0123536	0.0227934
genus.Clostridiumsensustricto1.id.1873--genus.Ruminococcustorquesgroup.id.14377	genus.Clostridiumsensustricto1.id.1873	genus.Ruminococcustorquesgroup.id.14377	0.0719611	0.0141569	0.0258009
genus.Collinsella.id.815--genus.Ruminococcustorquesgroup.id.14377	genus.Collinsella.id.815	genus.Ruminococcustorquesgroup.id.14377	0.119332	8.09e-09	4.1e-08
genus.Comamonas.id.2925--genus.Ruminococcustorquesgroup.id.14377	genus.Comamonas.id.2925	genus.Ruminococcustorquesgroup.id.14377	-0.0664925	0.0017235	0.00379169
genus.Coprococcus1.id.11301--genus.Ruminococcustorquesgroup.id.14377	genus.Coprococcus1.id.11301	genus.Ruminococcustorquesgroup.id.14377	0.120568	5.65e-09	2.91e-08
genus.Coprococcus3.id.11303--genus.Ruminococcustorquesgroup.id.14377	genus.Coprococcus3.id.11303	genus.Ruminococcustorquesgroup.id.14377	0.190105	2.13e-20	3.49e-19
genus.DefluviitaleaceaeUCG-011.id.11287--genus.Ruminococcustorquesgroup.id.14377	genus.DefluviitaleaceaeUCG-011.id.11287	genus.Ruminococcustorquesgroup.id.14377	-0.0918337	6.47e-05	0.000183702
genus.Dialister.id.2183--genus.Ruminococcustorquesgroup.id.14377	genus.Dialister.id.2183	genus.Ruminococcustorquesgroup.id.14377	-0.0795428	0.000126281	0.000341773
genus.Dorea.id.1997--genus.Ruminococcustorquesgroup.id.14377	genus.Dorea.id.1997	genus.Ruminococcustorquesgroup.id.14377	0.325151	2.28e-38	1.05e-36
genus.Eggerthella.id.819--genus.Ruminococcustorquesgroup.id.14377	genus.Eggerthella.id.819	genus.Ruminococcustorquesgroup.id.14377	0.0501883	0.015702	0.0283465
genus.Eisenbergiella.id.11304--genus.Ruminococcustorquesgroup.id.14377	genus.Eisenbergiella.id.11304	genus.Ruminococcustorquesgroup.id.14377	0.0608612	0.00338243	0.00700971
genus.Enterococcus.id.1831--genus.Ruminococcustorquesgroup.id.14377	genus.Enterococcus.id.1831	genus.Ruminococcustorquesgroup.id.14377	-0.116924	1.63e-08	7.88e-08
genus.Enterorhabdus.id.820--genus.Ruminococcustorquesgroup.id.14377	genus.Enterorhabdus.id.820	genus.Ruminococcustorquesgroup.id.14377	-0.119151	9.37e-06	3.07e-05
genus.ErysipelotrichaceaeUCG-003.id.11384--genus.Ruminococcustorquesgroup.id.14377	genus.ErysipelotrichaceaeUCG-003.id.11384	genus.Ruminococcustorquesgroup.id.14377	0.22521	4.85e-22	8.91e-21
genus.Escherichia-Shigella.id.3504--genus.Ruminococcustorquesgroup.id.14377	genus.Escherichia-Shigella.id.3504	genus.Ruminococcustorquesgroup.id.14377	-0.0985554	1.98e-06	7.2e-06
genus.Faecalibacterium.id.2057--genus.Ruminococcustorquesgroup.id.14377	genus.Faecalibacterium.id.2057	genus.Ruminococcustorquesgroup.id.14377	0.077622	0.00320228	0.00666781
genus.Faecalitalea.id.11392--genus.Ruminococcustorquesgroup.id.14377	genus.Faecalitalea.id.11392	genus.Ruminococcustorquesgroup.id.14377	0.14365	1.31e-08	6.42e-08
genus.Flavobacterium.id.1142--genus.Ruminococcustorquesgroup.id.14377	genus.Flavobacterium.id.1142	genus.Ruminococcustorquesgroup.id.14377	-0.123886	8.98e-08	3.97e-07
genus.Flavonifractor.id.2059--genus.Ruminococcustorquesgroup.id.14377	genus.Flavonifractor.id.2059	genus.Ruminococcustorquesgroup.id.14377	0.0500303	0.0160606	0.0289374
genus.Fusicatenibacter.id.11305--genus.Ruminococcustorquesgroup.id.14377	genus.Fusicatenibacter.id.11305	genus.Ruminococcustorquesgroup.id.14377	0.174781	2.03e-17	2.58e-16
genus.Fusobacterium.id.2210--genus.Ruminococcustorquesgroup.id.14377	genus.Fusobacterium.id.2210	genus.Ruminococcustorquesgroup.id.14377	0.0516927	0.01819	0.0323694
genus.Gemella.id.1733--genus.Ruminococcustorquesgroup.id.14377	genus.Gemella.id.1733	genus.Ruminococcustorquesgroup.id.14377	0.120418	0.000159046	0.000423144
genus.Granulicatella.id.1821--genus.Ruminococcustorquesgroup.id.14377	genus.Granulicatella.id.1821	genus.Ruminococcustorquesgroup.id.14377	0.127169	7.47e-09	3.8e-08
genus.Holdemania.id.2157--genus.Ruminococcustorquesgroup.id.14377	genus.Holdemania.id.2157	genus.Ruminococcustorquesgroup.id.14377	0.110414	1.32e-06	4.93e-06
genus.Hydrobacter.id.14314--genus.Ruminococcustorquesgroup.id.14377	genus.Hydrobacter.id.14314	genus.Ruminococcustorquesgroup.id.14377	-0.197563	7.87e-11	5.14e-10
genus.Lachnoclostridium.id.11308--genus.Ruminococcustorquesgroup.id.14377	genus.Lachnoclostridium.id.11308	genus.Ruminococcustorquesgroup.id.14377	0.15371	1.37e-10	8.73e-10
genus.Lachnospira.id.2004--genus.Ruminococcustorquesgroup.id.14377	genus.Lachnospira.id.2004	genus.Ruminococcustorquesgroup.id.14377	0.0944784	5.21e-06	1.77e-05
genus.LachnospiraceaeND3007group.id.11317--genus.Ruminococcustorquesgroup.id.14377	genus.LachnospiraceaeND3007group.id.11317	genus.Ruminococcustorquesgroup.id.14377	0.0892251	1.69e-05	5.31e-05
genus.LachnospiraceaeNK4A136group.id.11319--genus.Ruminococcustorquesgroup.id.14377	genus.LachnospiraceaeNK4A136group.id.11319	genus.Ruminococcustorquesgroup.id.14377	0.0674159	0.00116545	0.00265919
genus.LachnospiraceaeUCG-003.id.11323--genus.Ruminococcustorquesgroup.id.14377	genus.LachnospiraceaeUCG-003.id.11323	genus.Ruminococcustorquesgroup.id.14377	-0.0568773	0.00617403	0.0121477
genus.LachnospiraceaeUCG-010.id.11330--genus.Ruminococcustorquesgroup.id.14377	genus.LachnospiraceaeUCG-010.id.11330	genus.Ruminococcustorquesgroup.id.14377	0.0704926	0.000684085	0.0016263
genus.Lactobacillus.id.1837--genus.Ruminococcustorquesgroup.id.14377	genus.Lactobacillus.id.1837	genus.Ruminococcustorquesgroup.id.14377	-0.089828	1.48e-05	4.69e-05
genus.Lelliottia.id.14638--genus.Ruminococcustorquesgroup.id.14377	genus.Lelliottia.id.14638	genus.Ruminococcustorquesgroup.id.14377	-0.123174	5.04e-08	2.3e-07
genus.Megamonas.id.2184--genus.Ruminococcustorquesgroup.id.14377	genus.Megamonas.id.2184	genus.Ruminococcustorquesgroup.id.14377	0.0785303	0.000153954	0.000411152
genus.Megasphaera.id.2185--genus.Ruminococcustorquesgroup.id.14377	genus.Megasphaera.id.2185	genus.Ruminococcustorquesgroup.id.14377	-0.0481129	0.0205739	0.0360711
genus.Methanobrevibacter.id.123--genus.Ruminococcustorquesgroup.id.14377	genus.Methanobrevibacter.id.123	genus.Ruminococcustorquesgroup.id.14377	-0.0496775	0.0167961	0.0301297
genus.Methylobacterium.id.2497--genus.Ruminococcustorquesgroup.id.14377	genus.Methylobacterium.id.2497	genus.Ruminococcustorquesgroup.id.14377	0.0602364	0.00373283	0.00766675
genus.Mitsuokella.id.2186--genus.Ruminococcustorquesgroup.id.14377	genus.Mitsuokella.id.2186	genus.Ruminococcustorquesgroup.id.14377	-0.0967033	3.08e-06	1.08e-05
genus.Neisseria.id.3032--genus.Ruminococcustorquesgroup.id.14377	genus.Neisseria.id.3032	genus.Ruminococcustorquesgroup.id.14377	-0.115479	5.94e-06	2e-05
genus.Olsenella.id.822--genus.Ruminococcustorquesgroup.id.14377	genus.Olsenella.id.822	genus.Ruminococcustorquesgroup.id.14377	-0.108831	1.82e-05	5.68e-05
genus.Oscillibacter.id.2063--genus.Ruminococcustorquesgroup.id.14377	genus.Oscillibacter.id.2063	genus.Ruminococcustorquesgroup.id.14377	-0.110986	8.33e-08	3.69e-07
genus.Oscillospira.id.2064--genus.Ruminococcustorquesgroup.id.14377	genus.Oscillospira.id.2064	genus.Ruminococcustorquesgroup.id.14377	-0.115606	2.34e-08	1.11e-07
genus.Oxalobacter.id.2978--genus.Ruminococcustorquesgroup.id.14377	genus.Oxalobacter.id.2978	genus.Ruminococcustorquesgroup.id.14377	-0.0585201	0.00483745	0.00971579
genus.Paeniclostridium.id.14378--genus.Ruminococcustorquesgroup.id.14377	genus.Paeniclostridium.id.14378	genus.Ruminococcustorquesgroup.id.14377	-0.0648184	0.00180039	0.00394603
genus.Peptococcus.id.2037--genus.Ruminococcustorquesgroup.id.14377	genus.Peptococcus.id.2037	genus.Ruminococcustorquesgroup.id.14377	-0.0525944	0.0113482	0.0210931
genus.Phreatobacter.id.11439--genus.Ruminococcustorquesgroup.id.14377	genus.Phreatobacter.id.11439	genus.Ruminococcustorquesgroup.id.14377	-0.118726	2.73e-06	9.7e-06
genus.Prauserella.id.754--genus.Ruminococcustorquesgroup.id.14377	genus.Prauserella.id.754	genus.Ruminococcustorquesgroup.id.14377	-0.149612	9.35e-12	6.83e-11
genus.Prevotella6.id.11181--genus.Ruminococcustorquesgroup.id.14377	genus.Prevotella6.id.11181	genus.Ruminococcustorquesgroup.id.14377	-0.066661	0.00132396	0.00298749
genus.Prevotella7.id.11182--genus.Ruminococcustorquesgroup.id.14377	genus.Prevotella7.id.11182	genus.Ruminococcustorquesgroup.id.14377	-0.067114	0.00122662	0.00278645
genus.Prevotella9.id.11183--genus.Ruminococcustorquesgroup.id.14377	genus.Prevotella9.id.11183	genus.Ruminococcustorquesgroup.id.14377	-0.055595	0.0074572	0.0144491
genus.PrevotellaceaeNK3B31group.id.11185--genus.Ruminococcustorquesgroup.id.14377	genus.PrevotellaceaeNK3B31group.id.11185	genus.Ruminococcustorquesgroup.id.14377	-0.0469963	0.0237041	0.0408101
genus.PrevotellaceaeUCG-001.id.11186--genus.Ruminococcustorquesgroup.id.14377	genus.PrevotellaceaeUCG-001.id.11186	genus.Ruminococcustorquesgroup.id.14377	-0.06562	0.0026788	0.00565757
genus.Pseudomonas.id.3723--genus.Ruminococcustorquesgroup.id.14377	genus.Pseudomonas.id.3723	genus.Ruminococcustorquesgroup.id.14377	0.0740774	0.000358087	0.000898566
genus.Pyramidobacter.id.3912--genus.Ruminococcustorquesgroup.id.14377	genus.Pyramidobacter.id.3912	genus.Ruminococcustorquesgroup.id.14377	-0.0565881	0.00644105	0.0126292
genus.Ralstonia.id.2909--genus.Ruminococcustorquesgroup.id.14377	genus.Ralstonia.id.2909	genus.Ruminococcustorquesgroup.id.14377	0.12505	8.61e-07	3.3e-06
genus.RikenellaceaeRC9gutgroup.id.11191--genus.Ruminococcustorquesgroup.id.14377	genus.RikenellaceaeRC9gutgroup.id.11191	genus.Ruminococcustorquesgroup.id.14377	-0.121471	4.34e-09	2.28e-08
genus.Romboutsia.id.11347--genus.Ruminococcustorquesgroup.id.14377	genus.Romboutsia.id.11347	genus.Ruminococcustorquesgroup.id.14377	0.100068	1.48e-06	5.49e-06
genus.Roseburia.id.2012--genus.Ruminococcustorquesgroup.id.14377	genus.Roseburia.id.2012	genus.Ruminococcustorquesgroup.id.14377	0.20993	2.12e-19	3.19e-18
genus.Ruminiclostridium5.id.11355--genus.Ruminococcustorquesgroup.id.14377	genus.Ruminiclostridium5.id.11355	genus.Ruminococcustorquesgroup.id.14377	0.106773	2.54e-07	1.05e-06
genus.RuminococcaceaeUCG-004.id.11362--genus.Ruminococcustorquesgroup.id.14377	genus.RuminococcaceaeUCG-004.id.11362	genus.Ruminococcustorquesgroup.id.14377	0.0889748	1.78e-05	5.57e-05
genus.RuminococcaceaeUCG-009.id.11366--genus.Ruminococcustorquesgroup.id.14377	genus.RuminococcaceaeUCG-009.id.11366	genus.Ruminococcustorquesgroup.id.14377	-0.094325	7.57e-05	0.000213007
genus.RuminococcaceaeUCG-010.id.11367--genus.Ruminococcustorquesgroup.id.14377	genus.RuminococcaceaeUCG-010.id.11367	genus.Ruminococcustorquesgroup.id.14377	-0.0824733	7.02e-05	0.00019842
genus.RuminococcaceaeUCG-013.id.11370--genus.Ruminococcustorquesgroup.id.14377	genus.RuminococcaceaeUCG-013.id.11370	genus.Ruminococcustorquesgroup.id.14377	0.138042	5.47e-09	2.83e-08
genus.RuminococcaceaeUCG-014.id.11371--genus.Ruminococcustorquesgroup.id.14377	genus.RuminococcaceaeUCG-014.id.11371	genus.Ruminococcustorquesgroup.id.14377	-0.0503555	0.0153577	0.0277992
genus.Ruminococcus2.id.11374--genus.Ruminococcustorquesgroup.id.14377	genus.Ruminococcus2.id.11374	genus.Ruminococcustorquesgroup.id.14377	0.0798744	0.000118285	0.000321313
genus.Saccharopolyspora.id.757--genus.Ruminococcustorquesgroup.id.14377	genus.Saccharopolyspora.id.757	genus.Ruminococcustorquesgroup.id.14377	-0.144405	2.68e-06	9.53e-06
genus.Simplicispira.id.2957--genus.Ruminococcustorquesgroup.id.14377	genus.Simplicispira.id.2957	genus.Ruminococcustorquesgroup.id.14377	-0.126886	8.49e-10	4.92e-09
genus.Stenotrophomonas.id.3818--genus.Ruminococcustorquesgroup.id.14377	genus.Stenotrophomonas.id.3818	genus.Ruminococcustorquesgroup.id.14377	-0.12582	2.06e-05	6.37e-05
genus.Streptococcus.id.1853--genus.Ruminococcustorquesgroup.id.14377	genus.Streptococcus.id.1853	genus.Ruminococcustorquesgroup.id.14377	0.0850804	4.14e-05	0.000121592
genus.Subdoligranulum.id.2070--genus.Ruminococcustorquesgroup.id.14377	genus.Subdoligranulum.id.2070	genus.Ruminococcustorquesgroup.id.14377	0.0950237	4.56e-06	1.56e-05
genus.Turicibacter.id.2162--genus.Ruminococcustorquesgroup.id.14377	genus.Turicibacter.id.2162	genus.Ruminococcustorquesgroup.id.14377	0.0541499	0.0241667	0.0414967
genus.Vibrionimonas.id.13914--genus.Ruminococcustorquesgroup.id.14377	genus.Vibrionimonas.id.13914	genus.Ruminococcustorquesgroup.id.14377	-0.0806259	0.020593	0.03609
genus.Weissella.id.1843--genus.Ruminococcustorquesgroup.id.14377	genus.Weissella.id.1843	genus.Ruminococcustorquesgroup.id.14377	-0.128335	8.57e-06	2.83e-05
genus.Acinetobacter.id.3711--genus.Abiotrophia.id.1803	genus.Acinetobacter.id.3711	genus.Abiotrophia.id.1803	0.10791	0.000317058	0.00080179
genus.Actinomyces.id.423--genus.Abiotrophia.id.1803	genus.Actinomyces.id.423	genus.Abiotrophia.id.1803	0.313439	1.12e-14	1.11e-13
genus.Alistipes.id.968--genus.Abiotrophia.id.1803	genus.Alistipes.id.968	genus.Abiotrophia.id.1803	-0.210407	1.32e-17	1.71e-16
genus.Allisonella.id.2174--genus.Abiotrophia.id.1803	genus.Allisonella.id.2174	genus.Abiotrophia.id.1803	-0.0613417	0.00313831	0.00654391
genus.Anaerotruncus.id.2054--genus.Abiotrophia.id.1803	genus.Anaerotruncus.id.2054	genus.Abiotrophia.id.1803	-0.219714	6.46e-27	1.68e-25
genus.Atopobium.id.814--genus.Abiotrophia.id.1803	genus.Atopobium.id.814	genus.Abiotrophia.id.1803	0.189645	2.62e-09	1.42e-08
genus.Barnesiella.id.944--genus.Abiotrophia.id.1803	genus.Barnesiella.id.944	genus.Abiotrophia.id.1803	-0.106051	3.06e-07	1.25e-06
genus.Bifidobacterium.id.436--genus.Abiotrophia.id.1803	genus.Bifidobacterium.id.436	genus.Abiotrophia.id.1803	0.106756	2.19e-06	7.92e-06
genus.Blastomonas.id.2845--genus.Abiotrophia.id.1803	genus.Blastomonas.id.2845	genus.Abiotrophia.id.1803	0.111956	0.000205618	0.000536575
genus.Blautia.id.1992--genus.Abiotrophia.id.1803	genus.Blautia.id.1992	genus.Abiotrophia.id.1803	0.0783046	0.00261266	0.00552784
genus.Brachybacterium.id.535--genus.Abiotrophia.id.1803	genus.Brachybacterium.id.535	genus.Abiotrophia.id.1803	0.0901537	0.000294249	0.0007482
genus.Bradyrhizobium.id.2448--genus.Abiotrophia.id.1803	genus.Bradyrhizobium.id.2448	genus.Abiotrophia.id.1803	0.108424	1.65e-07	7.02e-07
genus.Brevibacterium.id.522--genus.Abiotrophia.id.1803	genus.Brevibacterium.id.522	genus.Abiotrophia.id.1803	0.0792563	0.0150018	0.0272166
genus.Brevundimonas.id.2390--genus.Abiotrophia.id.1803	genus.Brevundimonas.id.2390	genus.Abiotrophia.id.1803	0.0913405	0.00260796	0.00552066
genus.Brochothrix.id.1738--genus.Abiotrophia.id.1803	genus.Brochothrix.id.1738	genus.Abiotrophia.id.1803	0.0987159	2.23e-06	8.05e-06
genus.Brucella.id.2457--genus.Abiotrophia.id.1803	genus.Brucella.id.2457	genus.Abiotrophia.id.1803	0.0837789	0.0159416	0.0287435
genus.Butyricicoccus.id.2055--genus.Abiotrophia.id.1803	genus.Butyricicoccus.id.2055	genus.Abiotrophia.id.1803	-0.0786354	0.000590453	0.00142314
genus.Butyricimonas.id.945--genus.Abiotrophia.id.1803	genus.Butyricimonas.id.945	genus.Abiotrophia.id.1803	-0.139416	1.49e-11	1.06e-10
genus.CandidatusSoleaferrea.id.11350--genus.Abiotrophia.id.1803	genus.CandidatusSoleaferrea.id.11350	genus.Abiotrophia.id.1803	-0.0470578	0.0235216	0.0405395
genus.Cetobacterium.id.2209--genus.Abiotrophia.id.1803	genus.Cetobacterium.id.2209	genus.Abiotrophia.id.1803	0.0491091	0.0180915	0.0322169
genus.ChristensenellaceaeR-7group.id.11283--genus.Abiotrophia.id.1803	genus.ChristensenellaceaeR-7group.id.11283	genus.Abiotrophia.id.1803	-0.190945	1.44e-20	2.39e-19
genus.Chryseobacterium.id.1126--genus.Abiotrophia.id.1803	genus.Chryseobacterium.id.1126	genus.Abiotrophia.id.1803	0.0786819	0.000628181	0.0015052
genus.Cloacibacillus.id.3908--genus.Abiotrophia.id.1803	genus.Cloacibacillus.id.3908	genus.Abiotrophia.id.1803	-0.0585204	0.00483717	0.00971579
genus.Comamonas.id.2925--genus.Abiotrophia.id.1803	genus.Comamonas.id.2925	genus.Abiotrophia.id.1803	0.0963274	0.000221983	0.000576284
genus.Coprococcus1.id.11301--genus.Abiotrophia.id.1803	genus.Coprococcus1.id.11301	genus.Abiotrophia.id.1803	-0.107876	1.9e-07	8.02e-07
genus.Coprococcus2.id.11302--genus.Abiotrophia.id.1803	genus.Coprococcus2.id.11302	genus.Abiotrophia.id.1803	-0.14247	5.28e-12	3.98e-11
genus.Coprococcus3.id.11303--genus.Abiotrophia.id.1803	genus.Coprococcus3.id.11303	genus.Abiotrophia.id.1803	-0.057039	0.008984	0.0171021
genus.Corynebacterium.id.449--genus.Abiotrophia.id.1803	genus.Corynebacterium.id.449	genus.Abiotrophia.id.1803	0.154707	6.55e-14	6.06e-13
genus.Corynebacterium1.id.11143--genus.Abiotrophia.id.1803	genus.Corynebacterium1.id.11143	genus.Abiotrophia.id.1803	0.0716504	0.000556768	0.00134861
genus.Delftia.id.2927--genus.Abiotrophia.id.1803	genus.Delftia.id.2927	genus.Abiotrophia.id.1803	0.0833249	0.00262581	0.00555434
genus.Desulfovibrio.id.3173--genus.Abiotrophia.id.1803	genus.Desulfovibrio.id.3173	genus.Abiotrophia.id.1803	-0.141814	6.57e-12	4.89e-11
genus.Eggerthella.id.819--genus.Abiotrophia.id.1803	genus.Eggerthella.id.819	genus.Abiotrophia.id.1803	0.123041	0.00317985	0.00662502
genus.Enhydrobacter.id.3713--genus.Abiotrophia.id.1803	genus.Enhydrobacter.id.3713	genus.Abiotrophia.id.1803	0.0610997	0.00911737	0.0173297
genus.Enterococcus.id.1831--genus.Abiotrophia.id.1803	genus.Enterococcus.id.1831	genus.Abiotrophia.id.1803	0.112497	9.47e-07	3.61e-06
genus.Erysipelatoclostridium.id.11381--genus.Abiotrophia.id.1803	genus.Erysipelatoclostridium.id.11381	genus.Abiotrophia.id.1803	0.157797	1.53e-07	6.56e-07
genus.Escherichia-Shigella.id.3504--genus.Abiotrophia.id.1803	genus.Escherichia-Shigella.id.3504	genus.Abiotrophia.id.1803	0.1106	2.09e-07	8.77e-07
genus.Eubacterium.id.1932--genus.Abiotrophia.id.1803	genus.Eubacterium.id.1932	genus.Abiotrophia.id.1803	0.0893038	0.00245829	0.00524225
genus.Faecalibacterium.id.2057--genus.Abiotrophia.id.1803	genus.Faecalibacterium.id.2057	genus.Abiotrophia.id.1803	-0.135155	6.15e-11	4.08e-10
genus.Faecalitalea.id.11392--genus.Abiotrophia.id.1803	genus.Faecalitalea.id.11392	genus.Abiotrophia.id.1803	0.0727149	0.01926	0.0340048
genus.FamilyXIIIAD3011group.id.11293--genus.Abiotrophia.id.1803	genus.FamilyXIIIAD3011group.id.11293	genus.Abiotrophia.id.1803	-0.163442	2.16e-15	2.3e-14
genus.FamilyXIIIUCG-001.id.11294--genus.Abiotrophia.id.1803	genus.FamilyXIIIUCG-001.id.11294	genus.Abiotrophia.id.1803	-0.10881	1.49e-07	6.4e-07
genus.Flavobacterium.id.1142--genus.Abiotrophia.id.1803	genus.Flavobacterium.id.1142	genus.Abiotrophia.id.1803	0.0876087	2.4e-05	7.32e-05
genus.Fusicatenibacter.id.11305--genus.Abiotrophia.id.1803	genus.Fusicatenibacter.id.11305	genus.Abiotrophia.id.1803	0.0622929	0.0243042	0.0417072
genus.Gemella.id.1733--genus.Abiotrophia.id.1803	genus.Gemella.id.1733	genus.Abiotrophia.id.1803	0.364889	1.21e-25	2.9e-24
genus.Granulicatella.id.1821--genus.Abiotrophia.id.1803	genus.Granulicatella.id.1821	genus.Abiotrophia.id.1803	0.324868	4.56e-19	6.73e-18
genus.Halomonas.id.3616--genus.Abiotrophia.id.1803	genus.Halomonas.id.3616	genus.Abiotrophia.id.1803	0.0864514	0.022949	0.0397045
genus.Herbaspirillum.id.2972--genus.Abiotrophia.id.1803	genus.Herbaspirillum.id.2972	genus.Abiotrophia.id.1803	0.0773218	0.00513673	0.0102641
genus.Holdemania.id.2157--genus.Abiotrophia.id.1803	genus.Holdemania.id.2157	genus.Abiotrophia.id.1803	-0.143859	8.25e-12	6.07e-11
genus.Hydrobacter.id.14314--genus.Abiotrophia.id.1803	genus.Hydrobacter.id.14314	genus.Abiotrophia.id.1803	0.0996854	5.57e-05	0.000160087
genus.Idiomarina.id.3387--genus.Abiotrophia.id.1803	genus.Idiomarina.id.3387	genus.Abiotrophia.id.1803	0.0949215	4.7e-06	1.61e-05
genus.Intestinimonas.id.2062--genus.Abiotrophia.id.1803	genus.Intestinimonas.id.2062	genus.Abiotrophia.id.1803	-0.130938	1e-07	4.39e-07
genus.LachnospiraceaeFCS020group.id.11314--genus.Abiotrophia.id.1803	genus.LachnospiraceaeFCS020group.id.11314	genus.Abiotrophia.id.1803	-0.0535694	0.0160555	0.0289312
genus.LachnospiraceaeNK4A136group.id.11319--genus.Abiotrophia.id.1803	genus.LachnospiraceaeNK4A136group.id.11319	genus.Abiotrophia.id.1803	-0.195513	1.64e-21	2.92e-20
genus.LachnospiraceaeUCG-001.id.11321--genus.Abiotrophia.id.1803	genus.LachnospiraceaeUCG-001.id.11321	genus.Abiotrophia.id.1803	-0.0744255	0.00268296	0.005665
genus.LachnospiraceaeUCG-010.id.11330--genus.Abiotrophia.id.1803	genus.LachnospiraceaeUCG-010.id.11330	genus.Abiotrophia.id.1803	-0.106939	0.000262395	0.000672457
genus.Lactobacillus.id.1837--genus.Abiotrophia.id.1803	genus.Lactobacillus.id.1837	genus.Abiotrophia.id.1803	0.0573955	0.00572034	0.0113324
genus.Lelliottia.id.14638--genus.Abiotrophia.id.1803	genus.Lelliottia.id.14638	genus.Abiotrophia.id.1803	0.101605	1.72e-05	5.39e-05
genus.Marvinbryantia.id.2005--genus.Abiotrophia.id.1803	genus.Marvinbryantia.id.2005	genus.Abiotrophia.id.1803	-0.0525384	0.0114357	0.0212334
genus.Massilia.id.2975--genus.Abiotrophia.id.1803	genus.Massilia.id.2975	genus.Abiotrophia.id.1803	0.0561584	0.00685708	0.0133867
genus.Megamonas.id.2184--genus.Abiotrophia.id.1803	genus.Megamonas.id.2184	genus.Abiotrophia.id.1803	0.0670193	0.0221155	0.0384631
genus.Methanobrevibacter.id.123--genus.Abiotrophia.id.1803	genus.Methanobrevibacter.id.123	genus.Abiotrophia.id.1803	-0.0786413	0.000287803	0.000733295
genus.Methylobacterium.id.2497--genus.Abiotrophia.id.1803	genus.Methylobacterium.id.2497	genus.Abiotrophia.id.1803	0.0681649	0.0182614	0.0324898
genus.Mogibacterium.id.1960--genus.Abiotrophia.id.1803	genus.Mogibacterium.id.1960	genus.Abiotrophia.id.1803	0.0641457	0.0144328	0.0262548
genus.Neisseria.id.3032--genus.Abiotrophia.id.1803	genus.Neisseria.id.3032	genus.Abiotrophia.id.1803	0.106991	2.4e-07	9.99e-07
genus.Nocardiopsis.id.777--genus.Abiotrophia.id.1803	genus.Nocardiopsis.id.777	genus.Abiotrophia.id.1803	0.151552	3.73e-08	1.73e-07
genus.Odoribacter.id.952--genus.Abiotrophia.id.1803	genus.Odoribacter.id.952	genus.Abiotrophia.id.1803	-0.131916	3.19e-10	1.96e-09
genus.Oxalobacter.id.2978--genus.Abiotrophia.id.1803	genus.Oxalobacter.id.2978	genus.Abiotrophia.id.1803	-0.0578145	0.00537565	0.010699
genus.Paeniclostridium.id.14378--genus.Abiotrophia.id.1803	genus.Paeniclostridium.id.14378	genus.Abiotrophia.id.1803	0.0762748	0.0135903	0.024856
genus.Parabacteroides.id.954--genus.Abiotrophia.id.1803	genus.Parabacteroides.id.954	genus.Abiotrophia.id.1803	-0.129984	5.45e-07	2.15e-06
genus.Parvimonas.id.1945--genus.Abiotrophia.id.1803	genus.Parvimonas.id.1945	genus.Abiotrophia.id.1803	0.217027	9.1e-09	4.57e-08
genus.Pelagibacterium.id.2484--genus.Abiotrophia.id.1803	genus.Pelagibacterium.id.2484	genus.Abiotrophia.id.1803	0.0871189	0.00643912	0.0126268
genus.Pelomonas.id.2945--genus.Abiotrophia.id.1803	genus.Pelomonas.id.2945	genus.Abiotrophia.id.1803	0.0818405	0.00650771	0.0127528
genus.Phascolarctobacterium.id.2168--genus.Abiotrophia.id.1803	genus.Phascolarctobacterium.id.2168	genus.Abiotrophia.id.1803	-0.11829	1.09e-08	5.41e-08
genus.Phreatobacter.id.11439--genus.Abiotrophia.id.1803	genus.Phreatobacter.id.11439	genus.Abiotrophia.id.1803	0.05336	0.0102076	0.01918
genus.Prauserella.id.754--genus.Abiotrophia.id.1803	genus.Prauserella.id.754	genus.Abiotrophia.id.1803	0.133278	0.000148708	0.000397928
genus.Prevotella2.id.11180--genus.Abiotrophia.id.1803	genus.Prevotella2.id.11180	genus.Abiotrophia.id.1803	-0.0608022	0.00341354	0.00706502
genus.Prevotella9.id.11183--genus.Abiotrophia.id.1803	genus.Prevotella9.id.11183	genus.Abiotrophia.id.1803	-0.0475746	0.0220351	0.0383307
genus.Pseudomonas.id.3723--genus.Abiotrophia.id.1803	genus.Pseudomonas.id.3723	genus.Abiotrophia.id.1803	0.0959331	2.78e-05	8.37e-05
genus.Psychrobacter.id.3716--genus.Abiotrophia.id.1803	genus.Psychrobacter.id.3716	genus.Abiotrophia.id.1803	0.112588	0.000988869	0.00228384
genus.Ralstonia.id.2909--genus.Abiotrophia.id.1803	genus.Ralstonia.id.2909	genus.Abiotrophia.id.1803	0.065416	0.00162938	0.00360517
genus.Rheinheimera.id.3426--genus.Abiotrophia.id.1803	genus.Rheinheimera.id.3426	genus.Abiotrophia.id.1803	0.081462	0.0013168	0.00297287
genus.Roseburia.id.2012--genus.Abiotrophia.id.1803	genus.Roseburia.id.2012	genus.Abiotrophia.id.1803	-0.108622	1.57e-07	6.71e-07
genus.Rothia.id.646--genus.Abiotrophia.id.1803	genus.Rothia.id.646	genus.Abiotrophia.id.1803	0.268549	2.46e-16	2.87e-15
genus.Ruminiclostridium6.id.11356--genus.Abiotrophia.id.1803	genus.Ruminiclostridium6.id.11356	genus.Abiotrophia.id.1803	-0.109109	1.38e-07	5.95e-07
genus.Ruminiclostridium9.id.11357--genus.Abiotrophia.id.1803	genus.Ruminiclostridium9.id.11357	genus.Abiotrophia.id.1803	-0.156933	5.59e-14	5.22e-13
genus.RuminococcaceaeNK4A214group.id.11358--genus.Abiotrophia.id.1803	genus.RuminococcaceaeNK4A214group.id.11358	genus.Abiotrophia.id.1803	-0.190048	2.77e-20	4.5e-19
genus.RuminococcaceaeUCG-002.id.11360--genus.Abiotrophia.id.1803	genus.RuminococcaceaeUCG-002.id.11360	genus.Abiotrophia.id.1803	-0.214801	1.77e-23	3.6e-22
genus.RuminococcaceaeUCG-003.id.11361--genus.Abiotrophia.id.1803	genus.RuminococcaceaeUCG-003.id.11361	genus.Abiotrophia.id.1803	-0.151778	1.89e-13	1.66e-12
genus.RuminococcaceaeUCG-004.id.11362--genus.Abiotrophia.id.1803	genus.RuminococcaceaeUCG-004.id.11362	genus.Abiotrophia.id.1803	-0.115971	2.11e-08	1.01e-07
genus.RuminococcaceaeUCG-005.id.11363--genus.Abiotrophia.id.1803	genus.RuminococcaceaeUCG-005.id.11363	genus.Abiotrophia.id.1803	-0.190069	2.94e-18	4.02e-17
genus.RuminococcaceaeUCG-010.id.11367--genus.Abiotrophia.id.1803	genus.RuminococcaceaeUCG-010.id.11367	genus.Abiotrophia.id.1803	-0.110282	1.01e-07	4.43e-07
genus.RuminococcaceaeUCG-014.id.11371--genus.Abiotrophia.id.1803	genus.RuminococcaceaeUCG-014.id.11371	genus.Abiotrophia.id.1803	-0.120224	5.96e-07	2.34e-06
genus.Ruminococcus1.id.11373--genus.Abiotrophia.id.1803	genus.Ruminococcus1.id.11373	genus.Abiotrophia.id.1803	-0.176208	1.11e-17	1.44e-16
genus.Saccharopolyspora.id.757--genus.Abiotrophia.id.1803	genus.Saccharopolyspora.id.757	genus.Abiotrophia.id.1803	0.105621	5.14e-05	0.000148628
genus.Sellimonas.id.14369--genus.Abiotrophia.id.1803	genus.Sellimonas.id.14369	genus.Abiotrophia.id.1803	0.0603966	0.00363479	0.00748242
genus.Simplicispira.id.2957--genus.Abiotrophia.id.1803	genus.Simplicispira.id.2957	genus.Abiotrophia.id.1803	0.0885069	0.00125414	0.00284455
genus.Solobacterium.id.2161--genus.Abiotrophia.id.1803	genus.Solobacterium.id.2161	genus.Abiotrophia.id.1803	0.179425	2.26e-10	1.41e-09
genus.Sphingomonas.id.2852--genus.Abiotrophia.id.1803	genus.Sphingomonas.id.2852	genus.Abiotrophia.id.1803	0.101879	8.8e-07	3.37e-06
genus.Staphylococcus.id.1780--genus.Abiotrophia.id.1803	genus.Staphylococcus.id.1780	genus.Abiotrophia.id.1803	0.103007	9.58e-05	0.000264318
genus.Stenotrophomonas.id.3818--genus.Abiotrophia.id.1803	genus.Stenotrophomonas.id.3818	genus.Abiotrophia.id.1803	0.0630772	0.00311471	0.0064978
genus.Streptococcus.id.1853--genus.Abiotrophia.id.1803	genus.Streptococcus.id.1853	genus.Abiotrophia.id.1803	0.214928	4.45e-11	3.01e-10
genus.Subdoligranulum.id.2070--genus.Abiotrophia.id.1803	genus.Subdoligranulum.id.2070	genus.Abiotrophia.id.1803	-0.140801	1.41e-08	6.87e-08
genus.Sutterella.id.2896--genus.Abiotrophia.id.1803	genus.Sutterella.id.2896	genus.Abiotrophia.id.1803	-0.0799931	0.000115542	0.000314285
genus.Terrisporobacter.id.11348--genus.Abiotrophia.id.1803	genus.Terrisporobacter.id.11348	genus.Abiotrophia.id.1803	-0.0453843	0.0289476	0.0488143
genus.Tyzzerella4.id.11336--genus.Abiotrophia.id.1803	genus.Tyzzerella4.id.11336	genus.Abiotrophia.id.1803	0.12758	0.000291507	0.000741657
genus.Veillonella.id.2198--genus.Abiotrophia.id.1803	genus.Veillonella.id.2198	genus.Abiotrophia.id.1803	0.0623983	0.0176947	0.0315967
genus.Vibrionimonas.id.13914--genus.Abiotrophia.id.1803	genus.Vibrionimonas.id.13914	genus.Abiotrophia.id.1803	0.092868	7.49e-06	2.49e-05
genus.Weissella.id.1843--genus.Abiotrophia.id.1803	genus.Weissella.id.1843	genus.Abiotrophia.id.1803	0.105644	3.16e-06	1.11e-05
genus.Acinetobacter.id.3711--genus.Acidaminococcus.id.2167	genus.Acinetobacter.id.3711	genus.Acidaminococcus.id.2167	-0.0704051	0.000694734	0.00164894
genus.Actinomyces.id.423--genus.Acidaminococcus.id.2167	genus.Actinomyces.id.423	genus.Acidaminococcus.id.2167	-0.0519919	0.0123236	0.0227404
genus.Alistipes.id.968--genus.Acidaminococcus.id.2167	genus.Alistipes.id.968	genus.Acidaminococcus.id.2167	0.0674284	0.00159608	0.00353839
genus.Allisonella.id.2174--genus.Acidaminococcus.id.2167	genus.Allisonella.id.2174	genus.Acidaminococcus.id.2167	0.217252	2.18e-11	1.53e-10
genus.Anaerostipes.id.1991--genus.Acidaminococcus.id.2167	genus.Anaerostipes.id.1991	genus.Acidaminococcus.id.2167	-0.046393	0.0255981	0.0437027
genus.Bacteroides.id.918--genus.Acidaminococcus.id.2167	genus.Bacteroides.id.918	genus.Acidaminococcus.id.2167	0.0892745	2.75e-05	8.29e-05
genus.Bifidobacterium.id.436--genus.Acidaminococcus.id.2167	genus.Bifidobacterium.id.436	genus.Acidaminococcus.id.2167	0.0662565	0.00141687	0.00317796
genus.Bilophila.id.3170--genus.Acidaminococcus.id.2167	genus.Bilophila.id.3170	genus.Acidaminococcus.id.2167	0.0948924	4.71e-06	1.61e-05
genus.Blautia.id.1992--genus.Acidaminococcus.id.2167	genus.Blautia.id.1992	genus.Acidaminococcus.id.2167	-0.129706	4.12e-06	1.42e-05
genus.Bradyrhizobium.id.2448--genus.Acidaminococcus.id.2167	genus.Bradyrhizobium.id.2448	genus.Acidaminococcus.id.2167	-0.0940051	5.78e-06	1.95e-05
genus.Brucella.id.2457--genus.Acidaminococcus.id.2167	genus.Brucella.id.2457	genus.Acidaminococcus.id.2167	-0.0663125	0.00140366	0.00315197
genus.Butyricimonas.id.945--genus.Acidaminococcus.id.2167	genus.Butyricimonas.id.945	genus.Acidaminococcus.id.2167	0.0625183	0.0122595	0.0226384
genus.Catabacter.id.11282--genus.Acidaminococcus.id.2167	genus.Catabacter.id.11282	genus.Acidaminococcus.id.2167	0.0852936	0.00604838	0.0119244
genus.Christensenella.id.1867--genus.Acidaminococcus.id.2167	genus.Christensenella.id.1867	genus.Acidaminococcus.id.2167	0.106476	0.00025015	0.000643327
genus.Cloacibacillus.id.3908--genus.Acidaminococcus.id.2167	genus.Cloacibacillus.id.3908	genus.Acidaminococcus.id.2167	0.088481	0.000179745	0.000473768
genus.Clostridiumsensustricto1.id.1873--genus.Acidaminococcus.id.2167	genus.Clostridiumsensustricto1.id.1873	genus.Acidaminococcus.id.2167	-0.0713369	0.00143545	0.00321554
genus.Coprococcus1.id.11301--genus.Acidaminococcus.id.2167	genus.Coprococcus1.id.11301	genus.Acidaminococcus.id.2167	-0.0502927	0.0154863	0.0280061
genus.Coprococcus3.id.11303--genus.Acidaminococcus.id.2167	genus.Coprococcus3.id.11303	genus.Acidaminococcus.id.2167	-0.0547029	0.00845125	0.0161879
genus.Desulfovibrio.id.3173--genus.Acidaminococcus.id.2167	genus.Desulfovibrio.id.3173	genus.Acidaminococcus.id.2167	0.121205	3.37e-05	0.000100182
genus.Dialister.id.2183--genus.Acidaminococcus.id.2167	genus.Dialister.id.2183	genus.Acidaminococcus.id.2167	0.218178	5.08e-14	4.77e-13
genus.Dorea.id.1997--genus.Acidaminococcus.id.2167	genus.Dorea.id.1997	genus.Acidaminococcus.id.2167	-0.133661	1.26e-05	4.04e-05
genus.Eisenbergiella.id.11304--genus.Acidaminococcus.id.2167	genus.Eisenbergiella.id.11304	genus.Acidaminococcus.id.2167	0.064162	0.0157623	0.0284523
genus.ErysipelotrichaceaeUCG-003.id.11384--genus.Acidaminococcus.id.2167	genus.ErysipelotrichaceaeUCG-003.id.11384	genus.Acidaminococcus.id.2167	-0.144457	4.21e-09	2.22e-08
genus.Eubacterium.id.1932--genus.Acidaminococcus.id.2167	genus.Eubacterium.id.1932	genus.Acidaminococcus.id.2167	0.0560537	0.014921	0.0270923
genus.Flavonifractor.id.2059--genus.Acidaminococcus.id.2167	genus.Flavonifractor.id.2059	genus.Acidaminococcus.id.2167	0.0774967	0.00260134	0.00550853
genus.Gemella.id.1733--genus.Acidaminococcus.id.2167	genus.Gemella.id.1733	genus.Acidaminococcus.id.2167	-0.0610911	0.00326439	0.0067899
genus.Granulicatella.id.1821--genus.Acidaminococcus.id.2167	genus.Granulicatella.id.1821	genus.Acidaminococcus.id.2167	-0.0816266	0.000739862	0.00174497
genus.Herbaspirillum.id.2972--genus.Acidaminococcus.id.2167	genus.Herbaspirillum.id.2972	genus.Acidaminococcus.id.2167	-0.0580737	0.00517197	0.0103263
genus.Hydrobacter.id.14314--genus.Acidaminococcus.id.2167	genus.Hydrobacter.id.14314	genus.Acidaminococcus.id.2167	0.0746842	0.00792178	0.0152635
genus.Idiomarina.id.3387--genus.Acidaminococcus.id.2167	genus.Idiomarina.id.3387	genus.Acidaminococcus.id.2167	-0.0464976	0.0252307	0.0431426
genus.LachnospiraceaeFCS020group.id.11314--genus.Acidaminococcus.id.2167	genus.LachnospiraceaeFCS020group.id.11314	genus.Acidaminococcus.id.2167	-0.0487672	0.0189122	0.0334828
genus.LachnospiraceaeND3007group.id.11317--genus.Acidaminococcus.id.2167	genus.LachnospiraceaeND3007group.id.11317	genus.Acidaminococcus.id.2167	-0.0479567	0.0209889	0.0367066
genus.Lactobacillus.id.1837--genus.Acidaminococcus.id.2167	genus.Lactobacillus.id.1837	genus.Acidaminococcus.id.2167	0.104324	0.000250516	0.000644174
genus.Marvinbryantia.id.2005--genus.Acidaminococcus.id.2167	genus.Marvinbryantia.id.2005	genus.Acidaminococcus.id.2167	-0.0932067	1.42e-05	4.51e-05
genus.Megasphaera.id.2185--genus.Acidaminococcus.id.2167	genus.Megasphaera.id.2185	genus.Acidaminococcus.id.2167	0.407301	1.69e-31	5.61e-30
genus.Methylobacterium.id.2497--genus.Acidaminococcus.id.2167	genus.Methylobacterium.id.2497	genus.Acidaminococcus.id.2167	-0.0718161	0.00402307	0.00821437
genus.Mitsuokella.id.2186--genus.Acidaminococcus.id.2167	genus.Mitsuokella.id.2186	genus.Acidaminococcus.id.2167	0.131825	3.43e-07	1.4e-06
genus.Olsenella.id.822--genus.Acidaminococcus.id.2167	genus.Olsenella.id.822	genus.Acidaminococcus.id.2167	0.164526	1.53e-09	8.58e-09
genus.Oscillibacter.id.2063--genus.Acidaminococcus.id.2167	genus.Oscillibacter.id.2063	genus.Acidaminococcus.id.2167	0.0770262	0.00823528	0.0158138
genus.Oxalobacter.id.2978--genus.Acidaminococcus.id.2167	genus.Oxalobacter.id.2978	genus.Acidaminococcus.id.2167	0.111204	5.19e-06	1.76e-05
genus.Parabacteroides.id.954--genus.Acidaminococcus.id.2167	genus.Parabacteroides.id.954	genus.Acidaminococcus.id.2167	0.117516	4.16e-08	1.92e-07
genus.Pelomonas.id.2945--genus.Acidaminococcus.id.2167	genus.Pelomonas.id.2945	genus.Acidaminococcus.id.2167	-0.0455935	0.0282153	0.0477214
genus.Phascolarctobacterium.id.2168--genus.Acidaminococcus.id.2167	genus.Phascolarctobacterium.id.2168	genus.Acidaminococcus.id.2167	0.08472	0.000639992	0.00153079
genus.Porphyromonas.id.956--genus.Acidaminococcus.id.2167	genus.Porphyromonas.id.956	genus.Acidaminococcus.id.2167	0.0540831	0.00922515	0.0175024
genus.Prauserella.id.754--genus.Acidaminococcus.id.2167	genus.Prauserella.id.754	genus.Acidaminococcus.id.2167	0.0614132	0.0212412	0.0371097
genus.Prevotella6.id.11181--genus.Acidaminococcus.id.2167	genus.Prevotella6.id.11181	genus.Acidaminococcus.id.2167	0.089748	0.0172276	0.0308159
genus.Prevotella7.id.11182--genus.Acidaminococcus.id.2167	genus.Prevotella7.id.11182	genus.Acidaminococcus.id.2167	0.0720167	0.00253108	0.00537984
genus.Pseudomonas.id.3723--genus.Acidaminococcus.id.2167	genus.Pseudomonas.id.3723	genus.Acidaminococcus.id.2167	-0.0680674	0.00104294	0.002398
genus.Pyramidobacter.id.3912--genus.Acidaminococcus.id.2167	genus.Pyramidobacter.id.3912	genus.Acidaminococcus.id.2167	0.210006	4.32e-10	2.6e-09
genus.Ralstonia.id.2909--genus.Acidaminococcus.id.2167	genus.Ralstonia.id.2909	genus.Acidaminococcus.id.2167	-0.117952	1.22e-08	6.01e-08
genus.Romboutsia.id.11347--genus.Acidaminococcus.id.2167	genus.Romboutsia.id.11347	genus.Acidaminococcus.id.2167	-0.109171	1.36e-07	5.87e-07
genus.Ruminiclostridium6.id.11356--genus.Acidaminococcus.id.2167	genus.Ruminiclostridium6.id.11356	genus.Acidaminococcus.id.2167	-0.0672015	0.00120859	0.0027494
genus.Ruminiclostridium9.id.11357--genus.Acidaminococcus.id.2167	genus.Ruminiclostridium9.id.11357	genus.Acidaminococcus.id.2167	0.0570629	0.00600795	0.0118501
genus.RuminococcaceaeNK4A214group.id.11358--genus.Acidaminococcus.id.2167	genus.RuminococcaceaeNK4A214group.id.11358	genus.Acidaminococcus.id.2167	0.0452719	0.0293479	0.0494136
genus.RuminococcaceaeUCG-009.id.11366--genus.Acidaminococcus.id.2167	genus.RuminococcaceaeUCG-009.id.11366	genus.Acidaminococcus.id.2167	0.101289	0.000208146	0.000542606
genus.Sellimonas.id.14369--genus.Acidaminococcus.id.2167	genus.Sellimonas.id.14369	genus.Acidaminococcus.id.2167	0.10511	0.000790519	0.001854
genus.Streptococcus.id.1853--genus.Acidaminococcus.id.2167	genus.Streptococcus.id.1853	genus.Acidaminococcus.id.2167	-0.0470907	0.0234245	0.0403999
genus.Sutterella.id.2896--genus.Acidaminococcus.id.2167	genus.Sutterella.id.2896	genus.Acidaminococcus.id.2167	0.0970523	1.05e-05	3.41e-05
genus.Turicibacter.id.2162--genus.Acidaminococcus.id.2167	genus.Turicibacter.id.2162	genus.Acidaminococcus.id.2167	-0.0833971	5.81e-05	0.000166387
genus.Veillonella.id.2198--genus.Acidaminococcus.id.2167	genus.Veillonella.id.2198	genus.Acidaminococcus.id.2167	0.0584044	0.0111785	0.0208086
genus.Vibrionimonas.id.13914--genus.Acidaminococcus.id.2167	genus.Vibrionimonas.id.13914	genus.Acidaminococcus.id.2167	-0.0478127	0.0213779	0.0373159
genus.Actinomyces.id.423--genus.Acinetobacter.id.3711	genus.Actinomyces.id.423	genus.Acinetobacter.id.3711	0.18056	2.53e-09	1.37e-08
genus.Aliihoeflea.id.2512--genus.Acinetobacter.id.3711	genus.Aliihoeflea.id.2512	genus.Acinetobacter.id.3711	0.220406	5.08e-26	1.25e-24
genus.Alistipes.id.968--genus.Acinetobacter.id.3711	genus.Alistipes.id.968	genus.Acinetobacter.id.3711	-0.226971	2.98e-17	3.74e-16
genus.Allisonella.id.2174--genus.Acinetobacter.id.3711	genus.Allisonella.id.2174	genus.Acinetobacter.id.3711	-0.104306	1.23e-05	3.95e-05
genus.Alloprevotella.id.961--genus.Acinetobacter.id.3711	genus.Alloprevotella.id.961	genus.Acinetobacter.id.3711	-0.0703232	0.000707114	0.00167595
genus.Anaerofilum.id.2053--genus.Acinetobacter.id.3711	genus.Anaerofilum.id.2053	genus.Acinetobacter.id.3711	-0.142217	1.87e-09	1.03e-08
genus.Anaerostipes.id.1991--genus.Acinetobacter.id.3711	genus.Anaerostipes.id.1991	genus.Acinetobacter.id.3711	0.175088	7.39e-12	5.46e-11
genus.Anaerotruncus.id.2054--genus.Acinetobacter.id.3711	genus.Anaerotruncus.id.2054	genus.Acinetobacter.id.3711	-0.229466	3.99e-26	9.84e-25
genus.Atopobium.id.814--genus.Acinetobacter.id.3711	genus.Atopobium.id.814	genus.Acinetobacter.id.3711	0.212113	5.57e-25	1.27e-23
genus.Bacteroides.id.918--genus.Acinetobacter.id.3711	genus.Bacteroides.id.918	genus.Acinetobacter.id.3711	-0.15995	2.97e-09	1.6e-08
genus.Barnesiella.id.944--genus.Acinetobacter.id.3711	genus.Barnesiella.id.944	genus.Acinetobacter.id.3711	-0.130006	3.21e-10	1.97e-09
genus.Bifidobacterium.id.436--genus.Acinetobacter.id.3711	genus.Bifidobacterium.id.436	genus.Acinetobacter.id.3711	0.160607	8.01e-10	4.66e-09
genus.Blastomonas.id.2845--genus.Acinetobacter.id.3711	genus.Blastomonas.id.2845	genus.Acinetobacter.id.3711	0.20139	9.77e-13	7.97e-12
genus.Blautia.id.1992--genus.Acinetobacter.id.3711	genus.Blautia.id.1992	genus.Acinetobacter.id.3711	0.373531	3.69e-29	1.08e-27
genus.Brachybacterium.id.535--genus.Acinetobacter.id.3711	genus.Brachybacterium.id.535	genus.Acinetobacter.id.3711	0.165238	2.15e-06	7.78e-06
genus.Bradyrhizobium.id.2448--genus.Acinetobacter.id.3711	genus.Bradyrhizobium.id.2448	genus.Acinetobacter.id.3711	0.504604	1.38e-30	4.31e-29
genus.Brevibacterium.id.522--genus.Acinetobacter.id.3711	genus.Brevibacterium.id.522	genus.Acinetobacter.id.3711	0.34937	1.62e-26	4.1e-25
genus.Brevundimonas.id.2390--genus.Acinetobacter.id.3711	genus.Brevundimonas.id.2390	genus.Acinetobacter.id.3711	0.422	1.06e-33	3.91e-32
genus.Brochothrix.id.1738--genus.Acinetobacter.id.3711	genus.Brochothrix.id.1738	genus.Acinetobacter.id.3711	0.166642	0.000315904	0.000799562
genus.Brucella.id.2457--genus.Acinetobacter.id.3711	genus.Brucella.id.2457	genus.Acinetobacter.id.3711	0.532749	8.16e-55	6.83e-53
genus.Butyricimonas.id.945--genus.Acinetobacter.id.3711	genus.Butyricimonas.id.945	genus.Acinetobacter.id.3711	-0.217603	2.09e-26	5.25e-25
genus.CandidatusSoleaferrea.id.11350--genus.Acinetobacter.id.3711	genus.CandidatusSoleaferrea.id.11350	genus.Acinetobacter.id.3711	-0.0957963	3.84e-06	1.33e-05
genus.Catabacter.id.11282--genus.Acinetobacter.id.3711	genus.Catabacter.id.11282	genus.Acinetobacter.id.3711	-0.0955952	0.000653707	0.00156105
genus.Christensenella.id.1867--genus.Acinetobacter.id.3711	genus.Christensenella.id.1867	genus.Acinetobacter.id.3711	-0.0869806	2.74e-05	8.26e-05
genus.ChristensenellaceaeR-7group.id.11283--genus.Acinetobacter.id.3711	genus.ChristensenellaceaeR-7group.id.11283	genus.Acinetobacter.id.3711	-0.143367	3.84e-12	2.93e-11
genus.Chryseobacterium.id.1126--genus.Acinetobacter.id.3711	genus.Chryseobacterium.id.1126	genus.Acinetobacter.id.3711	0.276873	7.66e-19	1.1e-17
genus.Cloacibacillus.id.3908--genus.Acinetobacter.id.3711	genus.Cloacibacillus.id.3908	genus.Acinetobacter.id.3711	-0.12569	8.68e-06	2.86e-05
genus.Clostridiumsensustricto1.id.1873--genus.Acinetobacter.id.3711	genus.Clostridiumsensustricto1.id.1873	genus.Acinetobacter.id.3711	0.161584	4e-10	2.42e-09
genus.Comamonas.id.2925--genus.Acinetobacter.id.3711	genus.Comamonas.id.2925	genus.Acinetobacter.id.3711	0.252296	4.67e-27	1.22e-25
genus.Coprococcus1.id.11301--genus.Acinetobacter.id.3711	genus.Coprococcus1.id.11301	genus.Acinetobacter.id.3711	-0.0929659	7.33e-06	2.44e-05
genus.Coprococcus2.id.11302--genus.Acinetobacter.id.3711	genus.Coprococcus2.id.11302	genus.Acinetobacter.id.3711	-0.169744	3.15e-16	3.63e-15
genus.Corynebacterium.id.449--genus.Acinetobacter.id.3711	genus.Corynebacterium.id.449	genus.Acinetobacter.id.3711	0.0867648	2.87e-05	8.62e-05
genus.Corynebacterium1.id.11143--genus.Acinetobacter.id.3711	genus.Corynebacterium1.id.11143	genus.Acinetobacter.id.3711	0.211285	1.8e-09	9.98e-09
genus.DefluviitaleaceaeUCG-011.id.11287--genus.Acinetobacter.id.3711	genus.DefluviitaleaceaeUCG-011.id.11287	genus.Acinetobacter.id.3711	-0.163349	2.25e-15	2.39e-14
genus.Delftia.id.2927--genus.Acinetobacter.id.3711	genus.Delftia.id.2927	genus.Acinetobacter.id.3711	0.288431	3.15e-14	3.02e-13
genus.Desulfovibrio.id.3173--genus.Acinetobacter.id.3711	genus.Desulfovibrio.id.3173	genus.Acinetobacter.id.3711	-0.211925	5.2e-10	3.1e-09
genus.Dialister.id.2183--genus.Acinetobacter.id.3711	genus.Dialister.id.2183	genus.Acinetobacter.id.3711	-0.075448	0.000277463	0.000708181
genus.Dorea.id.1997--genus.Acinetobacter.id.3711	genus.Dorea.id.1997	genus.Acinetobacter.id.3711	0.0485783	0.0193795	0.0341713
genus.Eggerthella.id.819--genus.Acinetobacter.id.3711	genus.Eggerthella.id.819	genus.Acinetobacter.id.3711	0.233791	2.19e-19	3.29e-18
genus.Enhydrobacter.id.3713--genus.Acinetobacter.id.3711	genus.Enhydrobacter.id.3713	genus.Acinetobacter.id.3711	0.380353	4.58e-37	1.99e-35
genus.Enterococcus.id.1831--genus.Acinetobacter.id.3711	genus.Enterococcus.id.1831	genus.Acinetobacter.id.3711	0.101223	0.000510316	0.00124467
genus.Enterorhabdus.id.820--genus.Acinetobacter.id.3711	genus.Enterorhabdus.id.820	genus.Acinetobacter.id.3711	-0.0996522	1.52e-06	5.63e-06
genus.Erysipelatoclostridium.id.11381--genus.Acinetobacter.id.3711	genus.Erysipelatoclostridium.id.11381	genus.Acinetobacter.id.3711	0.156182	5.96e-14	5.54e-13
genus.ErysipelotrichaceaeUCG-003.id.11384--genus.Acinetobacter.id.3711	genus.ErysipelotrichaceaeUCG-003.id.11384	genus.Acinetobacter.id.3711	0.12107	4.93e-09	2.57e-08
genus.Escherichia-Shigella.id.3504--genus.Acinetobacter.id.3711	genus.Escherichia-Shigella.id.3504	genus.Acinetobacter.id.3711	0.0580007	0.00879551	0.0167778
genus.Faecalibacterium.id.2057--genus.Acinetobacter.id.3711	genus.Faecalibacterium.id.2057	genus.Acinetobacter.id.3711	-0.168301	4.99e-15	5.15e-14
genus.Faecalitalea.id.11392--genus.Acinetobacter.id.3711	genus.Faecalitalea.id.11392	genus.Acinetobacter.id.3711	0.117148	4.68e-06	1.6e-05
genus.FamilyXIIIAD3011group.id.11293--genus.Acinetobacter.id.3711	genus.FamilyXIIIAD3011group.id.11293	genus.Acinetobacter.id.3711	-0.132632	1.39e-07	5.99e-07
genus.FamilyXIIIUCG-001.id.11294--genus.Acinetobacter.id.3711	genus.FamilyXIIIUCG-001.id.11294	genus.Acinetobacter.id.3711	-0.184866	1.28e-13	1.15e-12
genus.Flavobacterium.id.1142--genus.Acinetobacter.id.3711	genus.Flavobacterium.id.1142	genus.Acinetobacter.id.3711	0.19762	2.97e-09	1.6e-08
genus.Fusicatenibacter.id.11305--genus.Acinetobacter.id.3711	genus.Fusicatenibacter.id.11305	genus.Acinetobacter.id.3711	0.0591407	0.00440481	0.00892641
genus.Fusobacterium.id.2210--genus.Acinetobacter.id.3711	genus.Fusobacterium.id.2210	genus.Acinetobacter.id.3711	0.0920322	1.36e-05	4.33e-05
genus.Gemella.id.1733--genus.Acinetobacter.id.3711	genus.Gemella.id.1733	genus.Acinetobacter.id.3711	0.189507	2.44e-17	3.09e-16
genus.Granulicatella.id.1821--genus.Acinetobacter.id.3711	genus.Granulicatella.id.1821	genus.Acinetobacter.id.3711	0.290219	2.22e-45	1.36e-43
genus.Halomonas.id.3616--genus.Acinetobacter.id.3711	genus.Halomonas.id.3616	genus.Acinetobacter.id.3711	0.460858	9.42e-32	3.17e-30
genus.Herbaspirillum.id.2972--genus.Acinetobacter.id.3711	genus.Herbaspirillum.id.2972	genus.Acinetobacter.id.3711	0.461757	2.71e-38	1.24e-36
genus.Holdemania.id.2157--genus.Acinetobacter.id.3711	genus.Holdemania.id.2157	genus.Acinetobacter.id.3711	-0.0531106	0.0105673	0.0197672
genus.Howardella.id.2000--genus.Acinetobacter.id.3711	genus.Howardella.id.2000	genus.Acinetobacter.id.3711	-0.0627444	0.00251462	0.0053494
genus.Idiomarina.id.3387--genus.Acinetobacter.id.3711	genus.Idiomarina.id.3387	genus.Acinetobacter.id.3711	0.368345	2.34e-29	6.91e-28
genus.Intestinibacter.id.11345--genus.Acinetobacter.id.3711	genus.Intestinibacter.id.11345	genus.Acinetobacter.id.3711	0.0795403	0.000126342	0.000341773
genus.Intestinimonas.id.2062--genus.Acinetobacter.id.3711	genus.Intestinimonas.id.2062	genus.Acinetobacter.id.3711	-0.128286	5.51e-10	3.27e-09
genus.Lachnoclostridium.id.11308--genus.Acinetobacter.id.3711	genus.Lachnoclostridium.id.11308	genus.Acinetobacter.id.3711	0.0781762	0.0167012	0.0299809
genus.Lachnospira.id.2004--genus.Acinetobacter.id.3711	genus.Lachnospira.id.2004	genus.Acinetobacter.id.3711	-0.122232	5.78e-05	0.000165582
genus.LachnospiraceaeFCS020group.id.11314--genus.Acinetobacter.id.3711	genus.LachnospiraceaeFCS020group.id.11314	genus.Acinetobacter.id.3711	-0.0531387	0.0105263	0.0197009
genus.LachnospiraceaeNK4A136group.id.11319--genus.Acinetobacter.id.3711	genus.LachnospiraceaeNK4A136group.id.11319	genus.Acinetobacter.id.3711	-0.168051	1.34e-09	7.57e-09
genus.LachnospiraceaeUCG-001.id.11321--genus.Acinetobacter.id.3711	genus.LachnospiraceaeUCG-001.id.11321	genus.Acinetobacter.id.3711	-0.115916	2.14e-08	1.02e-07
genus.LachnospiraceaeUCG-003.id.11323--genus.Acinetobacter.id.3711	genus.LachnospiraceaeUCG-003.id.11323	genus.Acinetobacter.id.3711	-0.143271	1.9e-08	9.11e-08
genus.LachnospiraceaeUCG-004.id.11324--genus.Acinetobacter.id.3711	genus.LachnospiraceaeUCG-004.id.11324	genus.Acinetobacter.id.3711	-0.0576658	0.00655758	0.0128434
genus.LachnospiraceaeUCG-010.id.11330--genus.Acinetobacter.id.3711	genus.LachnospiraceaeUCG-010.id.11330	genus.Acinetobacter.id.3711	-0.160247	9.85e-09	4.92e-08
genus.Lactobacillus.id.1837--genus.Acinetobacter.id.3711	genus.Lactobacillus.id.1837	genus.Acinetobacter.id.3711	0.0762514	0.000522875	0.00127236
genus.Marvinbryantia.id.2005--genus.Acinetobacter.id.3711	genus.Marvinbryantia.id.2005	genus.Acinetobacter.id.3711	-0.0632725	0.00351844	0.00726161
genus.Massilia.id.2975--genus.Acinetobacter.id.3711	genus.Massilia.id.2975	genus.Acinetobacter.id.3711	0.203624	8.1e-13	6.68e-12
genus.Megamonas.id.2184--genus.Acinetobacter.id.3711	genus.Megamonas.id.2184	genus.Acinetobacter.id.3711	0.0908977	0.000562035	0.00136006
genus.Methanobrevibacter.id.123--genus.Acinetobacter.id.3711	genus.Methanobrevibacter.id.123	genus.Acinetobacter.id.3711	-0.0937486	2.27e-05	6.95e-05
genus.Methylobacterium.id.2497--genus.Acinetobacter.id.3711	genus.Methylobacterium.id.2497	genus.Acinetobacter.id.3711	0.444978	3.69e-26	9.12e-25
genus.Mitsuokella.id.2186--genus.Acinetobacter.id.3711	genus.Mitsuokella.id.2186	genus.Acinetobacter.id.3711	-0.0571987	0.00588897	0.011635
genus.Mogibacterium.id.1960--genus.Acinetobacter.id.3711	genus.Mogibacterium.id.1960	genus.Acinetobacter.id.3711	0.0576303	0.0198852	0.0349717
genus.Nocardiopsis.id.777--genus.Acinetobacter.id.3711	genus.Nocardiopsis.id.777	genus.Acinetobacter.id.3711	0.369583	3.2e-16	3.69e-15
genus.Odoribacter.id.952--genus.Acinetobacter.id.3711	genus.Odoribacter.id.952	genus.Acinetobacter.id.3711	-0.222292	2.57e-21	4.5e-20
genus.Oscillibacter.id.2063--genus.Acinetobacter.id.3711	genus.Oscillibacter.id.2063	genus.Acinetobacter.id.3711	-0.181979	1.57e-14	1.54e-13
genus.Oscillospira.id.2064--genus.Acinetobacter.id.3711	genus.Oscillospira.id.2064	genus.Acinetobacter.id.3711	-0.143473	3.7e-12	2.83e-11
genus.Oxalobacter.id.2978--genus.Acinetobacter.id.3711	genus.Oxalobacter.id.2978	genus.Acinetobacter.id.3711	-0.17179	2.45e-15	2.59e-14
genus.Parabacteroides.id.954--genus.Acinetobacter.id.3711	genus.Parabacteroides.id.954	genus.Acinetobacter.id.3711	-0.20497	2.53e-13	2.2e-12
genus.Paraprevotella.id.962--genus.Acinetobacter.id.3711	genus.Paraprevotella.id.962	genus.Acinetobacter.id.3711	-0.0717342	0.010642	0.0198942
genus.Pelagibacterium.id.2484--genus.Acinetobacter.id.3711	genus.Pelagibacterium.id.2484	genus.Acinetobacter.id.3711	0.411861	2.5e-49	1.74e-47
genus.Pelomonas.id.2945--genus.Acinetobacter.id.3711	genus.Pelomonas.id.2945	genus.Acinetobacter.id.3711	0.421629	1.2e-37	5.39e-36
genus.Peptococcus.id.2037--genus.Acinetobacter.id.3711	genus.Peptococcus.id.2037	genus.Acinetobacter.id.3711	-0.0654408	0.00276504	0.00582781
genus.Peptoniphilus.id.1946--genus.Acinetobacter.id.3711	genus.Peptoniphilus.id.1946	genus.Acinetobacter.id.3711	0.0487868	0.0188644	0.0334172
genus.Phascolarctobacterium.id.2168--genus.Acinetobacter.id.3711	genus.Phascolarctobacterium.id.2168	genus.Acinetobacter.id.3711	-0.234065	1.38e-14	1.36e-13
genus.Phreatobacter.id.11439--genus.Acinetobacter.id.3711	genus.Phreatobacter.id.11439	genus.Acinetobacter.id.3711	0.187404	7.46e-20	1.16e-18
genus.Prauserella.id.754--genus.Acinetobacter.id.3711	genus.Prauserella.id.754	genus.Acinetobacter.id.3711	0.178637	3.13e-05	9.36e-05
genus.Prevotella.id.963--genus.Acinetobacter.id.3711	genus.Prevotella.id.963	genus.Acinetobacter.id.3711	-0.0591308	0.00442284	0.00895786
genus.Prevotella2.id.11180--genus.Acinetobacter.id.3711	genus.Prevotella2.id.11180	genus.Acinetobacter.id.3711	-0.0744507	0.0218435	0.0380404
genus.Prevotella6.id.11181--genus.Acinetobacter.id.3711	genus.Prevotella6.id.11181	genus.Acinetobacter.id.3711	-0.0539403	0.00941223	0.0178285
genus.Prevotella9.id.11183--genus.Acinetobacter.id.3711	genus.Prevotella9.id.11183	genus.Acinetobacter.id.3711	-0.137091	1.17e-08	5.78e-08
genus.PrevotellaceaeNK3B31group.id.11185--genus.Acinetobacter.id.3711	genus.PrevotellaceaeNK3B31group.id.11185	genus.Acinetobacter.id.3711	-0.0641145	0.00201688	0.00437904
genus.PrevotellaceaeUCG-001.id.11186--genus.Acinetobacter.id.3711	genus.PrevotellaceaeUCG-001.id.11186	genus.Acinetobacter.id.3711	-0.0519357	0.0272636	0.0463033
genus.Pseudobutyrivibrio.id.2010--genus.Acinetobacter.id.3711	genus.Pseudobutyrivibrio.id.2010	genus.Acinetobacter.id.3711	-0.115493	2.37e-06	8.51e-06
genus.Pseudomonas.id.3723--genus.Acinetobacter.id.3711	genus.Pseudomonas.id.3723	genus.Acinetobacter.id.3711	0.520245	5.3e-58	5.04e-56
genus.Psychrobacter.id.3716--genus.Acinetobacter.id.3711	genus.Psychrobacter.id.3716	genus.Acinetobacter.id.3711	0.354217	1.74e-15	1.87e-14
genus.Pyramidobacter.id.3912--genus.Acinetobacter.id.3711	genus.Pyramidobacter.id.3912	genus.Acinetobacter.id.3711	-0.12274	1.46e-07	6.27e-07
genus.Ralstonia.id.2909--genus.Acinetobacter.id.3711	genus.Ralstonia.id.2909	genus.Acinetobacter.id.3711	0.544336	1.19e-29	3.55e-28
genus.Rheinheimera.id.3426--genus.Acinetobacter.id.3711	genus.Rheinheimera.id.3426	genus.Acinetobacter.id.3711	0.286812	5.49e-32	1.87e-30
genus.RikenellaceaeRC9gutgroup.id.11191--genus.Acinetobacter.id.3711	genus.RikenellaceaeRC9gutgroup.id.11191	genus.Acinetobacter.id.3711	-0.0778214	0.000176625	0.000466383
genus.Romboutsia.id.11347--genus.Acinetobacter.id.3711	genus.Romboutsia.id.11347	genus.Acinetobacter.id.3711	0.276179	3.24e-25	7.58e-24
genus.Roseburia.id.2012--genus.Acinetobacter.id.3711	genus.Roseburia.id.2012	genus.Acinetobacter.id.3711	-0.136826	1.08e-06	4.08e-06
genus.Rothia.id.646--genus.Acinetobacter.id.3711	genus.Rothia.id.646	genus.Acinetobacter.id.3711	0.0609134	0.0164907	0.0296363
genus.Ruminiclostridium6.id.11356--genus.Acinetobacter.id.3711	genus.Ruminiclostridium6.id.11356	genus.Acinetobacter.id.3711	-0.0783242	0.000160246	0.000426143
genus.Ruminiclostridium9.id.11357--genus.Acinetobacter.id.3711	genus.Ruminiclostridium9.id.11357	genus.Acinetobacter.id.3711	-0.129977	1.32e-09	7.46e-09
genus.RuminococcaceaeNK4A214group.id.11358--genus.Acinetobacter.id.3711	genus.RuminococcaceaeNK4A214group.id.11358	genus.Acinetobacter.id.3711	-0.250606	7.54e-35	2.97e-33
genus.RuminococcaceaeUCG-002.id.11360--genus.Acinetobacter.id.3711	genus.RuminococcaceaeUCG-002.id.11360	genus.Acinetobacter.id.3711	-0.272046	1.06e-24	2.35e-23
genus.RuminococcaceaeUCG-003.id.11361--genus.Acinetobacter.id.3711	genus.RuminococcaceaeUCG-003.id.11361	genus.Acinetobacter.id.3711	-0.27535	4.88e-36	2.01e-34
genus.RuminococcaceaeUCG-004.id.11362--genus.Acinetobacter.id.3711	genus.RuminococcaceaeUCG-004.id.11362	genus.Acinetobacter.id.3711	-0.083311	5.92e-05	0.000169206
genus.RuminococcaceaeUCG-005.id.11363--genus.Acinetobacter.id.3711	genus.RuminococcaceaeUCG-005.id.11363	genus.Acinetobacter.id.3711	-0.232764	1.82e-24	3.99e-23
genus.RuminococcaceaeUCG-009.id.11366--genus.Acinetobacter.id.3711	genus.RuminococcaceaeUCG-009.id.11366	genus.Acinetobacter.id.3711	-0.1667	5.83e-16	6.53e-15
genus.RuminococcaceaeUCG-010.id.11367--genus.Acinetobacter.id.3711	genus.RuminococcaceaeUCG-010.id.11367	genus.Acinetobacter.id.3711	-0.202941	4.27e-23	8.47e-22
genus.RuminococcaceaeUCG-014.id.11371--genus.Acinetobacter.id.3711	genus.RuminococcaceaeUCG-014.id.11371	genus.Acinetobacter.id.3711	-0.137369	1.6e-08	7.75e-08
genus.Ruminococcus1.id.11373--genus.Acinetobacter.id.3711	genus.Ruminococcus1.id.11373	genus.Acinetobacter.id.3711	-0.211383	3.06e-23	6.11e-22
genus.Saccharopolyspora.id.757--genus.Acinetobacter.id.3711	genus.Saccharopolyspora.id.757	genus.Acinetobacter.id.3711	0.125009	0.013539	0.024775
genus.Senegalimassilia.id.11160--genus.Acinetobacter.id.3711	genus.Senegalimassilia.id.11160	genus.Acinetobacter.id.3711	-0.0615471	0.00336437	0.00697392
genus.Simplicispira.id.2957--genus.Acinetobacter.id.3711	genus.Simplicispira.id.2957	genus.Acinetobacter.id.3711	0.20371	4.2e-11	2.85e-10
genus.Slackia.id.825--genus.Acinetobacter.id.3711	genus.Slackia.id.825	genus.Acinetobacter.id.3711	-0.070376	0.000698309	0.00165698
genus.Solobacterium.id.2161--genus.Acinetobacter.id.3711	genus.Solobacterium.id.2161	genus.Acinetobacter.id.3711	0.129843	1.83e-05	5.71e-05
genus.Sphingomonas.id.2852--genus.Acinetobacter.id.3711	genus.Sphingomonas.id.2852	genus.Acinetobacter.id.3711	0.365514	1.16e-29	3.47e-28
genus.Staphylococcus.id.1780--genus.Acinetobacter.id.3711	genus.Staphylococcus.id.1780	genus.Acinetobacter.id.3711	0.288342	3.11e-11	2.14e-10
genus.Stenotrophomonas.id.3818--genus.Acinetobacter.id.3711	genus.Stenotrophomonas.id.3818	genus.Acinetobacter.id.3711	0.20329	9.8e-15	9.84e-14
genus.Streptococcus.id.1853--genus.Acinetobacter.id.3711	genus.Streptococcus.id.1853	genus.Acinetobacter.id.3711	0.202622	3.05e-18	4.16e-17
genus.Sutterella.id.2896--genus.Acinetobacter.id.3711	genus.Sutterella.id.2896	genus.Acinetobacter.id.3711	-0.186496	1.82e-11	1.28e-10
genus.Terrisporobacter.id.11348--genus.Acinetobacter.id.3711	genus.Terrisporobacter.id.11348	genus.Acinetobacter.id.3711	0.0690913	0.000874225	0.00203403
genus.Turicibacter.id.2162--genus.Acinetobacter.id.3711	genus.Turicibacter.id.2162	genus.Acinetobacter.id.3711	0.181528	5.34e-08	2.43e-07
genus.Tyzzerella4.id.11336--genus.Acinetobacter.id.3711	genus.Tyzzerella4.id.11336	genus.Acinetobacter.id.3711	0.121427	6.58e-05	0.000186674
genus.Vibrionimonas.id.13914--genus.Acinetobacter.id.3711	genus.Vibrionimonas.id.13914	genus.Acinetobacter.id.3711	0.184081	6.64e-06	2.22e-05
genus.Aliihoeflea.id.2512--genus.Actinomyces.id.423	genus.Aliihoeflea.id.2512	genus.Actinomyces.id.423	0.0605687	0.0162319	0.029216
genus.Alistipes.id.968--genus.Actinomyces.id.423	genus.Alistipes.id.968	genus.Actinomyces.id.423	-0.23884	1.09e-31	3.66e-30
genus.Allisonella.id.2174--genus.Actinomyces.id.423	genus.Allisonella.id.2174	genus.Actinomyces.id.423	-0.064386	0.00192967	0.00420424
genus.Alloprevotella.id.961--genus.Actinomyces.id.423	genus.Alloprevotella.id.961	genus.Actinomyces.id.423	-0.0751483	0.000293486	0.000746584
genus.Anaerofilum.id.2053--genus.Actinomyces.id.423	genus.Anaerofilum.id.2053	genus.Actinomyces.id.423	-0.113414	5.58e-08	2.53e-07
genus.Anaerostipes.id.1991--genus.Actinomyces.id.423	genus.Anaerostipes.id.1991	genus.Actinomyces.id.423	0.12055	5.68e-09	2.93e-08
genus.Anaerotruncus.id.2054--genus.Actinomyces.id.423	genus.Anaerotruncus.id.2054	genus.Actinomyces.id.423	-0.179696	2.39e-18	3.31e-17
genus.Atopobium.id.814--genus.Actinomyces.id.423	genus.Atopobium.id.814	genus.Actinomyces.id.423	0.3873	9.9e-29	2.81e-27
genus.Bacteroides.id.918--genus.Actinomyces.id.423	genus.Bacteroides.id.918	genus.Actinomyces.id.423	-0.139774	2.4e-09	1.31e-08
genus.Barnesiella.id.944--genus.Actinomyces.id.423	genus.Barnesiella.id.944	genus.Actinomyces.id.423	-0.0926021	7.96e-06	2.64e-05
genus.Bifidobacterium.id.436--genus.Actinomyces.id.423	genus.Bifidobacterium.id.436	genus.Actinomyces.id.423	0.146062	2.2e-11	1.54e-10
genus.Bilophila.id.3170--genus.Actinomyces.id.423	genus.Bilophila.id.3170	genus.Actinomyces.id.423	-0.0771342	0.000201564	0.000527011
genus.Blastomonas.id.2845--genus.Actinomyces.id.423	genus.Blastomonas.id.2845	genus.Actinomyces.id.423	0.0933369	0.000793343	0.00186038
genus.Blautia.id.1992--genus.Actinomyces.id.423	genus.Blautia.id.1992	genus.Actinomyces.id.423	0.298821	1.9e-40	9.65e-39
genus.Brachybacterium.id.535--genus.Actinomyces.id.423	genus.Brachybacterium.id.535	genus.Actinomyces.id.423	0.0865639	0.000382266	0.000953658
genus.Bradyrhizobium.id.2448--genus.Actinomyces.id.423	genus.Bradyrhizobium.id.2448	genus.Actinomyces.id.423	0.231648	1.53e-11	1.09e-10
genus.Brevibacterium.id.522--genus.Actinomyces.id.423	genus.Brevibacterium.id.522	genus.Actinomyces.id.423	0.110474	5.78e-06	1.95e-05
genus.Brevundimonas.id.2390--genus.Actinomyces.id.423	genus.Brevundimonas.id.2390	genus.Actinomyces.id.423	0.172486	1.28e-08	6.28e-08
genus.Brochothrix.id.1738--genus.Actinomyces.id.423	genus.Brochothrix.id.1738	genus.Actinomyces.id.423	0.110366	0.000290392	0.000739356
genus.Brucella.id.2457--genus.Actinomyces.id.423	genus.Brucella.id.2457	genus.Actinomyces.id.423	0.214371	7.93e-18	1.05e-16
genus.Butyricimonas.id.945--genus.Actinomyces.id.423	genus.Butyricimonas.id.945	genus.Actinomyces.id.423	-0.200995	1.13e-22	2.15e-21
genus.CandidatusSoleaferrea.id.11350--genus.Actinomyces.id.423	genus.CandidatusSoleaferrea.id.11350	genus.Actinomyces.id.423	-0.0736606	0.00442098	0.00895609
genus.Christensenella.id.1867--genus.Actinomyces.id.423	genus.Christensenella.id.1867	genus.Actinomyces.id.423	-0.0598616	0.00397087	0.00811534
genus.ChristensenellaceaeR-7group.id.11283--genus.Actinomyces.id.423	genus.ChristensenellaceaeR-7group.id.11283	genus.Actinomyces.id.423	-0.165292	1.7e-15	1.83e-14
genus.Chryseobacterium.id.1126--genus.Actinomyces.id.423	genus.Chryseobacterium.id.1126	genus.Actinomyces.id.423	0.0889611	1.79e-05	5.6e-05
genus.Cloacibacillus.id.3908--genus.Actinomyces.id.423	genus.Cloacibacillus.id.3908	genus.Actinomyces.id.423	-0.0594947	0.00576715	0.01142
genus.Clostridiumsensustricto1.id.1873--genus.Actinomyces.id.423	genus.Clostridiumsensustricto1.id.1873	genus.Actinomyces.id.423	0.139526	4.36e-07	1.75e-06
genus.Comamonas.id.2925--genus.Actinomyces.id.423	genus.Comamonas.id.2925	genus.Actinomyces.id.423	0.110599	1.61e-06	5.93e-06
genus.Coprococcus1.id.11301--genus.Actinomyces.id.423	genus.Coprococcus1.id.11301	genus.Actinomyces.id.423	-0.0978753	2.53e-05	7.68e-05
genus.Coprococcus2.id.11302--genus.Actinomyces.id.423	genus.Coprococcus2.id.11302	genus.Actinomyces.id.423	-0.147765	2.37e-10	1.48e-09
genus.Corynebacterium.id.449--genus.Actinomyces.id.423	genus.Corynebacterium.id.449	genus.Actinomyces.id.423	0.166318	3.4e-15	3.55e-14
genus.Corynebacterium1.id.11143--genus.Actinomyces.id.423	genus.Corynebacterium1.id.11143	genus.Actinomyces.id.423	0.110525	9.43e-08	4.16e-07
genus.DefluviitaleaceaeUCG-011.id.11287--genus.Actinomyces.id.423	genus.DefluviitaleaceaeUCG-011.id.11287	genus.Actinomyces.id.423	-0.104211	4.9e-07	1.95e-06
genus.Delftia.id.2927--genus.Actinomyces.id.423	genus.Delftia.id.2927	genus.Actinomyces.id.423	0.0953904	6.31e-06	2.12e-05
genus.Desulfovibrio.id.3173--genus.Actinomyces.id.423	genus.Desulfovibrio.id.3173	genus.Actinomyces.id.423	-0.157283	1.91e-10	1.2e-09
genus.Dielma.id.11380--genus.Actinomyces.id.423	genus.Dielma.id.11380	genus.Actinomyces.id.423	-0.0543609	0.00887077	0.0169104
genus.Dorea.id.1997--genus.Actinomyces.id.423	genus.Dorea.id.1997	genus.Actinomyces.id.423	0.0864295	0.00143664	0.00321747
genus.Eggerthella.id.819--genus.Actinomyces.id.423	genus.Eggerthella.id.819	genus.Actinomyces.id.423	0.184576	4.37e-07	1.75e-06
genus.Enhydrobacter.id.3713--genus.Actinomyces.id.423	genus.Enhydrobacter.id.3713	genus.Actinomyces.id.423	0.12306	2.95e-06	1.04e-05
genus.Enterococcus.id.1831--genus.Actinomyces.id.423	genus.Enterococcus.id.1831	genus.Actinomyces.id.423	0.0752672	0.000287029	0.000731429
genus.Enterorhabdus.id.820--genus.Actinomyces.id.423	genus.Enterorhabdus.id.820	genus.Actinomyces.id.423	-0.0488185	0.0187871	0.0332936
genus.Erysipelatoclostridium.id.11381--genus.Actinomyces.id.423	genus.Erysipelatoclostridium.id.11381	genus.Actinomyces.id.423	0.219982	1.49e-10	9.47e-10
genus.ErysipelotrichaceaeUCG-003.id.11384--genus.Actinomyces.id.423	genus.ErysipelotrichaceaeUCG-003.id.11384	genus.Actinomyces.id.423	0.1002	0.000450074	0.00110819
genus.Eubacterium.id.1932--genus.Actinomyces.id.423	genus.Eubacterium.id.1932	genus.Actinomyces.id.423	0.0685899	0.00583038	0.0115335
genus.Faecalibacterium.id.2057--genus.Actinomyces.id.423	genus.Faecalibacterium.id.2057	genus.Actinomyces.id.423	-0.177182	3.14e-09	1.68e-08
genus.Faecalitalea.id.11392--genus.Actinomyces.id.423	genus.Faecalitalea.id.11392	genus.Actinomyces.id.423	0.105068	0.00237877	0.00508686
genus.FamilyXIIIAD3011group.id.11293--genus.Actinomyces.id.423	genus.FamilyXIIIAD3011group.id.11293	genus.Actinomyces.id.423	-0.0927761	1.99e-05	6.17e-05
genus.FamilyXIIIUCG-001.id.11294--genus.Actinomyces.id.423	genus.FamilyXIIIUCG-001.id.11294	genus.Actinomyces.id.423	-0.129393	2.36e-09	1.29e-08
genus.Flavobacterium.id.1142--genus.Actinomyces.id.423	genus.Flavobacterium.id.1142	genus.Actinomyces.id.423	0.0602488	0.00371857	0.00764057
genus.Fusicatenibacter.id.11305--genus.Actinomyces.id.423	genus.Fusicatenibacter.id.11305	genus.Actinomyces.id.423	0.134655	1.96e-09	1.08e-08
genus.Fusobacterium.id.2210--genus.Actinomyces.id.423	genus.Fusobacterium.id.2210	genus.Actinomyces.id.423	0.0499153	0.0162787	0.0292884
genus.Gemella.id.1733--genus.Actinomyces.id.423	genus.Gemella.id.1733	genus.Actinomyces.id.423	0.470328	1.53e-30	4.76e-29
genus.Granulicatella.id.1821--genus.Actinomyces.id.423	genus.Granulicatella.id.1821	genus.Actinomyces.id.423	0.446242	4.14e-42	2.23e-40
genus.Halomonas.id.3616--genus.Actinomyces.id.423	genus.Halomonas.id.3616	genus.Actinomyces.id.423	0.176241	8.99e-09	4.52e-08
genus.Herbaspirillum.id.2972--genus.Actinomyces.id.423	genus.Herbaspirillum.id.2972	genus.Actinomyces.id.423	0.187327	2.13e-14	2.07e-13
genus.Holdemania.id.2157--genus.Actinomyces.id.423	genus.Holdemania.id.2157	genus.Actinomyces.id.423	-0.064668	0.00229619	0.00492886
genus.Howardella.id.2000--genus.Actinomyces.id.423	genus.Howardella.id.2000	genus.Actinomyces.id.423	-0.0533295	0.0102509	0.0192429
genus.Idiomarina.id.3387--genus.Actinomyces.id.423	genus.Idiomarina.id.3387	genus.Actinomyces.id.423	0.152226	4.91e-09	2.56e-08
genus.Intestinimonas.id.2062--genus.Actinomyces.id.423	genus.Intestinimonas.id.2062	genus.Actinomyces.id.423	-0.171011	9.89e-17	1.19e-15
genus.LachnospiraceaeND3007group.id.11317--genus.Actinomyces.id.423	genus.LachnospiraceaeND3007group.id.11317	genus.Actinomyces.id.423	0.0751707	0.00417662	0.00850024
genus.LachnospiraceaeNK4A136group.id.11319--genus.Actinomyces.id.423	genus.LachnospiraceaeNK4A136group.id.11319	genus.Actinomyces.id.423	-0.193272	1.32e-14	1.31e-13
genus.LachnospiraceaeUCG-001.id.11321--genus.Actinomyces.id.423	genus.LachnospiraceaeUCG-001.id.11321	genus.Actinomyces.id.423	-0.081453	0.00390274	0.00798537
genus.LachnospiraceaeUCG-003.id.11323--genus.Actinomyces.id.423	genus.LachnospiraceaeUCG-003.id.11323	genus.Actinomyces.id.423	-0.0851162	4.07e-05	0.000119716
genus.LachnospiraceaeUCG-004.id.11324--genus.Actinomyces.id.423	genus.LachnospiraceaeUCG-004.id.11324	genus.Actinomyces.id.423	-0.0683324	0.000996594	0.00229897
genus.LachnospiraceaeUCG-010.id.11330--genus.Actinomyces.id.423	genus.LachnospiraceaeUCG-010.id.11330	genus.Actinomyces.id.423	-0.163344	2.25e-15	2.39e-14
genus.Lactobacillus.id.1837--genus.Actinomyces.id.423	genus.Lactobacillus.id.1837	genus.Actinomyces.id.423	0.0941319	0.000369146	0.000924337
genus.Megamonas.id.2184--genus.Actinomyces.id.423	genus.Megamonas.id.2184	genus.Actinomyces.id.423	0.0606273	0.00634622	0.0124579
genus.Methanobrevibacter.id.123--genus.Actinomyces.id.423	genus.Methanobrevibacter.id.123	genus.Actinomyces.id.423	-0.0539588	0.00938776	0.017786
genus.Methylobacterium.id.2497--genus.Actinomyces.id.423	genus.Methylobacterium.id.2497	genus.Actinomyces.id.423	0.179962	6.72e-10	3.95e-09
genus.Mogibacterium.id.1960--genus.Actinomyces.id.423	genus.Mogibacterium.id.1960	genus.Actinomyces.id.423	0.120969	2.31e-06	8.31e-06
genus.Nocardiopsis.id.777--genus.Actinomyces.id.423	genus.Nocardiopsis.id.777	genus.Actinomyces.id.423	0.172649	7.69e-07	2.98e-06
genus.Odoribacter.id.952--genus.Actinomyces.id.423	genus.Odoribacter.id.952	genus.Actinomyces.id.423	-0.201455	8.96e-23	1.73e-21
genus.Oscillibacter.id.2063--genus.Actinomyces.id.423	genus.Oscillibacter.id.2063	genus.Actinomyces.id.423	-0.112825	5.06e-08	2.31e-07
genus.Oscillospira.id.2064--genus.Actinomyces.id.423	genus.Oscillospira.id.2064	genus.Actinomyces.id.423	-0.0938526	5.98e-06	2.01e-05
genus.Oxalobacter.id.2978--genus.Actinomyces.id.423	genus.Oxalobacter.id.2978	genus.Actinomyces.id.423	-0.129135	4.23e-10	2.55e-09
genus.Parabacteroides.id.954--genus.Actinomyces.id.423	genus.Parabacteroides.id.954	genus.Actinomyces.id.423	-0.213972	2.28e-20	3.72e-19
genus.Paraprevotella.id.962--genus.Actinomyces.id.423	genus.Paraprevotella.id.962	genus.Actinomyces.id.423	-0.0691596	0.000864489	0.00201325
genus.Parvimonas.id.1945--genus.Actinomyces.id.423	genus.Parvimonas.id.1945	genus.Actinomyces.id.423	0.180659	2.69e-07	1.11e-06
genus.Pelagibacterium.id.2484--genus.Actinomyces.id.423	genus.Pelagibacterium.id.2484	genus.Actinomyces.id.423	0.152302	8.24e-12	6.06e-11
genus.Pelomonas.id.2945--genus.Actinomyces.id.423	genus.Pelomonas.id.2945	genus.Actinomyces.id.423	0.173787	3.33e-09	1.78e-08
genus.Phascolarctobacterium.id.2168--genus.Actinomyces.id.423	genus.Phascolarctobacterium.id.2168	genus.Actinomyces.id.423	-0.169771	4.43e-11	3e-10
genus.Prauserella.id.754--genus.Actinomyces.id.423	genus.Prauserella.id.754	genus.Actinomyces.id.423	0.0915868	1.45e-05	4.6e-05
genus.Prevotella2.id.11180--genus.Actinomyces.id.423	genus.Prevotella2.id.11180	genus.Actinomyces.id.423	-0.109725	1.17e-07	5.1e-07
genus.Prevotella6.id.11181--genus.Actinomyces.id.423	genus.Prevotella6.id.11181	genus.Actinomyces.id.423	-0.0517661	0.0127081	0.0234056
genus.Prevotella9.id.11183--genus.Actinomyces.id.423	genus.Prevotella9.id.11183	genus.Actinomyces.id.423	-0.12459	1.71e-09	9.51e-09
genus.Pseudobutyrivibrio.id.2010--genus.Actinomyces.id.423	genus.Pseudobutyrivibrio.id.2010	genus.Actinomyces.id.423	-0.0489179	0.0185465	0.0329371
genus.Pseudomonas.id.3723--genus.Actinomyces.id.423	genus.Pseudomonas.id.3723	genus.Actinomyces.id.423	0.20468	2.28e-11	1.59e-10
genus.Psychrobacter.id.3716--genus.Actinomyces.id.423	genus.Psychrobacter.id.3716	genus.Actinomyces.id.423	0.159656	5.64e-07	2.22e-06
genus.Pyramidobacter.id.3912--genus.Actinomyces.id.423	genus.Pyramidobacter.id.3912	genus.Actinomyces.id.423	-0.0700741	0.000736406	0.00173822
genus.Ralstonia.id.2909--genus.Actinomyces.id.423	genus.Ralstonia.id.2909	genus.Actinomyces.id.423	0.230853	2.95e-10	1.82e-09
genus.Rheinheimera.id.3426--genus.Actinomyces.id.423	genus.Rheinheimera.id.3426	genus.Actinomyces.id.423	0.121503	1.58e-05	4.98e-05
genus.RikenellaceaeRC9gutgroup.id.11191--genus.Actinomyces.id.423	genus.RikenellaceaeRC9gutgroup.id.11191	genus.Actinomyces.id.423	-0.066034	0.00147049	0.00328566
genus.Romboutsia.id.11347--genus.Actinomyces.id.423	genus.Romboutsia.id.11347	genus.Actinomyces.id.423	0.161571	6.59e-08	2.96e-07
genus.Roseburia.id.2012--genus.Actinomyces.id.423	genus.Roseburia.id.2012	genus.Actinomyces.id.423	-0.0762995	0.000315693	0.000799143
genus.Rothia.id.646--genus.Actinomyces.id.423	genus.Rothia.id.646	genus.Actinomyces.id.423	0.393494	8.15e-26	1.97e-24
genus.Ruminiclostridium6.id.11356--genus.Actinomyces.id.423	genus.Ruminiclostridium6.id.11356	genus.Actinomyces.id.423	-0.10724	2.25e-07	9.39e-07
genus.Ruminiclostridium9.id.11357--genus.Actinomyces.id.423	genus.Ruminiclostridium9.id.11357	genus.Actinomyces.id.423	-0.141264	7.94e-12	5.86e-11
genus.RuminococcaceaeNK4A214group.id.11358--genus.Actinomyces.id.423	genus.RuminococcaceaeNK4A214group.id.11358	genus.Actinomyces.id.423	-0.212945	4.25e-20	6.78e-19
genus.RuminococcaceaeUCG-002.id.11360--genus.Actinomyces.id.423	genus.RuminococcaceaeUCG-002.id.11360	genus.Actinomyces.id.423	-0.232232	5.48e-30	1.67e-28
genus.RuminococcaceaeUCG-003.id.11361--genus.Actinomyces.id.423	genus.RuminococcaceaeUCG-003.id.11361	genus.Actinomyces.id.423	-0.232367	5.05e-24	1.08e-22
genus.RuminococcaceaeUCG-005.id.11363--genus.Actinomyces.id.423	genus.RuminococcaceaeUCG-005.id.11363	genus.Actinomyces.id.423	-0.186707	1.03e-19	1.59e-18
genus.RuminococcaceaeUCG-009.id.11366--genus.Actinomyces.id.423	genus.RuminococcaceaeUCG-009.id.11366	genus.Actinomyces.id.423	-0.100116	8.37e-06	2.77e-05
genus.RuminococcaceaeUCG-010.id.11367--genus.Actinomyces.id.423	genus.RuminococcaceaeUCG-010.id.11367	genus.Actinomyces.id.423	-0.144564	2.53e-12	1.98e-11
genus.RuminococcaceaeUCG-014.id.11371--genus.Actinomyces.id.423	genus.RuminococcaceaeUCG-014.id.11371	genus.Actinomyces.id.423	-0.105059	1.28e-05	4.1e-05
genus.Ruminococcus1.id.11373--genus.Actinomyces.id.423	genus.Ruminococcus1.id.11373	genus.Actinomyces.id.423	-0.17487	7.35e-12	5.44e-11
genus.Saccharopolyspora.id.757--genus.Actinomyces.id.423	genus.Saccharopolyspora.id.757	genus.Actinomyces.id.423	0.0766005	0.00620612	0.0122026
genus.Simplicispira.id.2957--genus.Actinomyces.id.423	genus.Simplicispira.id.2957	genus.Actinomyces.id.423	0.107292	7.04e-05	0.000198922
genus.Solobacterium.id.2161--genus.Actinomyces.id.423	genus.Solobacterium.id.2161	genus.Actinomyces.id.423	0.300341	1.03e-18	1.46e-17
genus.Sphingomonas.id.2852--genus.Actinomyces.id.423	genus.Sphingomonas.id.2852	genus.Actinomyces.id.423	0.158442	4.12e-12	3.14e-11
genus.Staphylococcus.id.1780--genus.Actinomyces.id.423	genus.Staphylococcus.id.1780	genus.Actinomyces.id.423	0.111392	4.81e-05	0.000139729
genus.Stenotrophomonas.id.3818--genus.Actinomyces.id.423	genus.Stenotrophomonas.id.3818	genus.Actinomyces.id.423	0.0688202	0.000916251	0.0021245
genus.Streptococcus.id.1853--genus.Actinomyces.id.423	genus.Streptococcus.id.1853	genus.Actinomyces.id.423	0.423959	9.2e-34	3.43e-32
genus.Subdoligranulum.id.2070--genus.Actinomyces.id.423	genus.Subdoligranulum.id.2070	genus.Actinomyces.id.423	-0.0956812	0.00126644	0.00287097
genus.Sutterella.id.2896--genus.Actinomyces.id.423	genus.Sutterella.id.2896	genus.Actinomyces.id.423	-0.133217	1.26e-05	4.04e-05
genus.Turicibacter.id.2162--genus.Actinomyces.id.423	genus.Turicibacter.id.2162	genus.Actinomyces.id.423	0.133648	9.79e-06	3.2e-05
genus.Tyzzerella4.id.11336--genus.Actinomyces.id.423	genus.Tyzzerella4.id.11336	genus.Actinomyces.id.423	0.173517	5.24e-05	0.00015132
genus.Veillonella.id.2198--genus.Actinomyces.id.423	genus.Veillonella.id.2198	genus.Actinomyces.id.423	0.049904	0.0163029	0.0293198
genus.Vibrionimonas.id.13914--genus.Actinomyces.id.423	genus.Vibrionimonas.id.13914	genus.Actinomyces.id.423	0.0737443	0.000380745	0.000950403
genus.Weissella.id.1843--genus.Actinomyces.id.423	genus.Weissella.id.1843	genus.Actinomyces.id.423	0.0975284	4.34e-05	0.000127063
genus.Alistipes.id.968--genus.Adlercreutzia.id.812	genus.Alistipes.id.968	genus.Adlercreutzia.id.812	0.0828448	0.000102057	0.000280525
genus.Allisonella.id.2174--genus.Adlercreutzia.id.812	genus.Allisonella.id.2174	genus.Adlercreutzia.id.812	-0.0809133	0.000364339	0.000912951
genus.Anaerotruncus.id.2054--genus.Adlercreutzia.id.812	genus.Anaerotruncus.id.2054	genus.Adlercreutzia.id.812	0.0791157	0.000137328	0.000369388
genus.Barnesiella.id.944--genus.Adlercreutzia.id.812	genus.Barnesiella.id.944	genus.Adlercreutzia.id.812	0.0941148	5.63e-06	1.9e-05
genus.Catabacter.id.11282--genus.Adlercreutzia.id.812	genus.Catabacter.id.11282	genus.Adlercreutzia.id.812	0.0598708	0.0103531	0.019414
genus.ChristensenellaceaeR-7group.id.11283--genus.Adlercreutzia.id.812	genus.ChristensenellaceaeR-7group.id.11283	genus.Adlercreutzia.id.812	0.145859	1.72e-12	1.37e-11
genus.Clostridiumsensustricto1.id.1873--genus.Adlercreutzia.id.812	genus.Clostridiumsensustricto1.id.1873	genus.Adlercreutzia.id.812	0.0736618	0.00773354	0.014927
genus.Coprococcus2.id.11302--genus.Adlercreutzia.id.812	genus.Coprococcus2.id.11302	genus.Adlercreutzia.id.812	0.136705	1.36e-07	5.87e-07
genus.Coprococcus3.id.11303--genus.Adlercreutzia.id.812	genus.Coprococcus3.id.11303	genus.Adlercreutzia.id.812	0.0657349	0.0186128	0.0330301
[truncated: 8,456 more rows]

## Sheet: Table S2
Table S2. Microbial genus involved in the hypertensive co-abundance network. The following are the number of co-abundances and the taxonomic classification at phylum level of the 188 genera included in the network.
genus	phylum	number_of_coabun
genus.Eubacteriumcoprostanoligenesgroup.id.11375	phylum.Firmicutes.id.1672	170
genus.RuminococcaceaeUCG-005.id.11363	phylum.Firmicutes.id.1672	164
genus.RuminococcaceaeUCG-002.id.11360	phylum.Firmicutes.id.1672	164
genus.RuminococcaceaeNK4A214group.id.11358	phylum.Firmicutes.id.1672	162
genus.Ruminococcus1.id.11373	phylum.Firmicutes.id.1672	161
genus.ChristensenellaceaeR-7group.id.11283	phylum.Firmicutes.id.1672	158
genus.Ruminococcusgnavusgroup.id.14376	phylum.Firmicutes.id.1672	158
genus.RuminococcaceaeUCG-014.id.11371	phylum.Firmicutes.id.1672	155
genus.RuminococcaceaeUCG-003.id.11361	phylum.Firmicutes.id.1672	155
genus.LachnospiraceaeNK4A136group.id.11319	phylum.Firmicutes.id.1672	154
genus.FamilyXIIIAD3011group.id.11293	phylum.Firmicutes.id.1672	153
genus.Coprococcus2.id.11302	phylum.Firmicutes.id.1672	153
genus.Anaerotruncus.id.2054	phylum.Firmicutes.id.1672	153
genus.RuminococcaceaeUCG-010.id.11367	phylum.Firmicutes.id.1672	151
genus.Eubacteriumruminantiumgroup.id.11340	phylum.Firmicutes.id.1672	151
genus.Erysipelatoclostridium.id.11381	phylum.Firmicutes.id.1672	149
genus.Tyzzerella4.id.11336	phylum.Firmicutes.id.1672	147
genus.Granulicatella.id.1821	phylum.Firmicutes.id.1672	147
genus.Eubacteriumrectalegroup.id.14374	phylum.Firmicutes.id.1672	147
genus.Blautia.id.1992	phylum.Firmicutes.id.1672	146
genus.Phascolarctobacterium.id.2168	phylum.Firmicutes.id.1672	144
genus.Subdoligranulum.id.2070	phylum.Firmicutes.id.1672	143
genus.Faecalibacterium.id.2057	phylum.Firmicutes.id.1672	143
genus.Streptococcus.id.1853	phylum.Firmicutes.id.1672	142
genus.Roseburia.id.2012	phylum.Firmicutes.id.1672	142
genus.Intestinimonas.id.2062	phylum.Firmicutes.id.1672	139
genus.FamilyXIIIUCG-001.id.11294	phylum.Firmicutes.id.1672	138
genus.Coprococcus1.id.11301	phylum.Firmicutes.id.1672	138
genus.Clostridiuminnocuumgroup.id.14397	phylum.Firmicutes.id.1672	138
genus.Ruminiclostridium6.id.11356	phylum.Firmicutes.id.1672	134
genus.Ruminiclostridium9.id.11357	phylum.Firmicutes.id.1672	131
genus.LachnospiraceaeUCG-001.id.11321	phylum.Firmicutes.id.1672	131
genus.Eubacteriumventriosumgroup.id.11341	phylum.Firmicutes.id.1672	131
genus.LachnospiraceaeUCG-010.id.11330	phylum.Firmicutes.id.1672	129
genus.Eubacteriumxylanophilumgroup.id.14375	phylum.Firmicutes.id.1672	129
genus.Gemella.id.1733	phylum.Firmicutes.id.1672	128
genus.Eubacteriumeligensgroup.id.14372	phylum.Firmicutes.id.1672	124
genus.Faecalitalea.id.11392	phylum.Firmicutes.id.1672	121
genus.Dorea.id.1997	phylum.Firmicutes.id.1672	121
genus.Anaerostipes.id.1991	phylum.Firmicutes.id.1672	119
genus.Holdemania.id.2157	phylum.Firmicutes.id.1672	118
genus.Coprococcus3.id.11303	phylum.Firmicutes.id.1672	118
genus.Solobacterium.id.2161	phylum.Firmicutes.id.1672	117
genus.RuminococcaceaeUCG-009.id.11366	phylum.Firmicutes.id.1672	117
genus.Staphylococcus.id.1780	phylum.Firmicutes.id.1672	117
genus.ErysipelotrichaceaeUCG-003.id.11384	phylum.Firmicutes.id.1672	117
genus.Brochothrix.id.1738	phylum.Firmicutes.id.1672	117
genus.Abiotrophia.id.1803	phylum.Firmicutes.id.1672	117
genus.Oscillibacter.id.2063	phylum.Firmicutes.id.1672	116
genus.Butyricicoccus.id.2055	phylum.Firmicutes.id.1672	115
genus.Romboutsia.id.11347	phylum.Firmicutes.id.1672	114
genus.Megamonas.id.2184	phylum.Firmicutes.id.1672	114
genus.Lactobacillus.id.1837	phylum.Firmicutes.id.1672	114
genus.RuminococcaceaeUCG-013.id.11370	phylum.Firmicutes.id.1672	114
genus.RuminococcaceaeUCG-004.id.11362	phylum.Firmicutes.id.1672	113
genus.Enterococcus.id.1831	phylum.Firmicutes.id.1672	113
genus.Allisonella.id.2174	phylum.Firmicutes.id.1672	113
genus.DefluviitaleaceaeUCG-011.id.11287	phylum.Firmicutes.id.1672	112
genus.Lachnoclostridium.id.11308	phylum.Firmicutes.id.1672	112
genus.Anaerofilum.id.2053	phylum.Firmicutes.id.1672	111
genus.Lachnospira.id.2004	phylum.Firmicutes.id.1672	111
genus.Eubacteriumhalliigroup.id.11338	phylum.Firmicutes.id.1672	111
genus.Oscillospira.id.2064	phylum.Firmicutes.id.1672	109
genus.Hungatella.id.11306	phylum.Firmicutes.id.1672	107
genus.Eubacteriumfissicatenagroup.id.14373	phylum.Firmicutes.id.1672	105
genus.Clostridiumsensustricto1.id.1873	phylum.Firmicutes.id.1672	103
genus.CandidatusSoleaferrea.id.11350	phylum.Firmicutes.id.1672	103
genus.LachnospiraceaeUCG-003.id.11323	phylum.Firmicutes.id.1672	103
genus.Eisenbergiella.id.11304	phylum.Firmicutes.id.1672	103
genus.Ruminococcus2.id.11374	phylum.Firmicutes.id.1672	102
genus.Holdemanella.id.11393	phylum.Firmicutes.id.1672	102
genus.LachnospiraceaeFCS020group.id.11314	phylum.Firmicutes.id.1672	100
genus.Flavonifractor.id.2059	phylum.Firmicutes.id.1672	99
genus.Dielma.id.11380	phylum.Firmicutes.id.1672	99
genus.Ruminococcustorquesgroup.id.14377	phylum.Firmicutes.id.1672	98
genus.Peptococcus.id.2037	phylum.Firmicutes.id.1672	96
genus.Christensenella.id.1867	phylum.Firmicutes.id.1672	95
genus.Catabacter.id.11282	phylum.Firmicutes.id.1672	95
genus.Fusicatenibacter.id.11305	phylum.Firmicutes.id.1672	94
genus.Eubacterium.id.1932	phylum.Firmicutes.id.1672	92
genus.Marvinbryantia.id.2005	phylum.Firmicutes.id.1672	89
genus.Veillonella.id.2198	phylum.Firmicutes.id.1672	85
genus.Turicibacter.id.2162	phylum.Firmicutes.id.1672	84
genus.Pseudobutyrivibrio.id.2010	phylum.Firmicutes.id.1672	83
genus.Ruminiclostridium5.id.11355	phylum.Firmicutes.id.1672	80
genus.Peptoniphilus.id.1946	phylum.Firmicutes.id.1672	80
genus.Eubacteriumnodatumgroup.id.11297	phylum.Firmicutes.id.1672	80
genus.Howardella.id.2000	phylum.Firmicutes.id.1672	79
genus.Intestinibacter.id.11345	phylum.Firmicutes.id.1672	78
genus.Weissella.id.1843	phylum.Firmicutes.id.1672	77
genus.Parvimonas.id.1945	phylum.Firmicutes.id.1672	77
genus.LachnospiraceaeUCG-004.id.11324	phylum.Firmicutes.id.1672	76
genus.Coprobacillus.id.2154	phylum.Firmicutes.id.1672	73
genus.Dialister.id.2183	phylum.Firmicutes.id.1672	71
genus.Sellimonas.id.14369	phylum.Firmicutes.id.1672	71
genus.Paeniclostridium.id.14378	phylum.Firmicutes.id.1672	70
genus.Mogibacterium.id.1960	phylum.Firmicutes.id.1672	69
genus.Tyzzerella.id.11334	phylum.Firmicutes.id.1672	69
genus.Catenibacterium.id.2153	phylum.Firmicutes.id.1672	69
genus.Acidaminococcus.id.2167	phylum.Firmicutes.id.1672	68
genus.Mitsuokella.id.2186	phylum.Firmicutes.id.1672	65
genus.Megasphaera.id.2185	phylum.Firmicutes.id.1672	62
genus.CandidatusStoquefichus.id.11379	phylum.Firmicutes.id.1672	62
genus.LachnospiraceaeND3007group.id.11317	phylum.Firmicutes.id.1672	61
genus.Terrisporobacter.id.11348	phylum.Firmicutes.id.1672	60
genus.Tyzzerella3.id.11335	phylum.Firmicutes.id.1672	57
genus.Ruminococcusgauvreauiigroup.id.11342	phylum.Firmicutes.id.1672	57
genus.Eubacteriumbrachygroup.id.11296	phylum.Firmicutes.id.1672	29
genus.Ezakiella.id.11289	phylum.Firmicutes.id.1672	28
genus.Brucella.id.2457	phylum.Proteobacteria.id.2375	147
genus.Acinetobacter.id.3711	phylum.Proteobacteria.id.2375	146
genus.Pseudomonas.id.3723	phylum.Proteobacteria.id.2375	144
genus.Desulfovibrio.id.3173	phylum.Proteobacteria.id.2375	144
genus.Bradyrhizobium.id.2448	phylum.Proteobacteria.id.2375	144
genus.Methylobacterium.id.2497	phylum.Proteobacteria.id.2375	139
genus.Herbaspirillum.id.2972	phylum.Proteobacteria.id.2375	139
genus.Ralstonia.id.2909	phylum.Proteobacteria.id.2375	138
genus.Idiomarina.id.3387	phylum.Proteobacteria.id.2375	135
genus.Halomonas.id.3616	phylum.Proteobacteria.id.2375	135
genus.Escherichia-Shigella.id.3504	phylum.Proteobacteria.id.2375	135
genus.Brevundimonas.id.2390	phylum.Proteobacteria.id.2375	134
genus.Enhydrobacter.id.3713	phylum.Proteobacteria.id.2375	131
genus.Pelomonas.id.2945	phylum.Proteobacteria.id.2375	130
genus.Pelagibacterium.id.2484	phylum.Proteobacteria.id.2375	130
genus.Sutterella.id.2896	phylum.Proteobacteria.id.2375	129
genus.Sphingomonas.id.2852	phylum.Proteobacteria.id.2375	129
genus.Psychrobacter.id.3716	phylum.Proteobacteria.id.2375	125
genus.Oxalobacter.id.2978	phylum.Proteobacteria.id.2375	124
genus.Rheinheimera.id.3426	phylum.Proteobacteria.id.2375	122
genus.Comamonas.id.2925	phylum.Proteobacteria.id.2375	121
genus.Blastomonas.id.2845	phylum.Proteobacteria.id.2375	119
genus.Simplicispira.id.2957	phylum.Proteobacteria.id.2375	117
genus.Delftia.id.2927	phylum.Proteobacteria.id.2375	117
genus.Phreatobacter.id.11439	phylum.Proteobacteria.id.2375	114
genus.Stenotrophomonas.id.3818	phylum.Proteobacteria.id.2375	112
genus.Aliihoeflea.id.2512	phylum.Proteobacteria.id.2375	112
genus.Massilia.id.2975	phylum.Proteobacteria.id.2375	108
genus.Lelliottia.id.14638	phylum.Proteobacteria.id.2375	100
genus.Bilophila.id.3170	phylum.Proteobacteria.id.2375	99
genus.Haemophilus.id.3698	phylum.Proteobacteria.id.2375	95
genus.Neisseria.id.3032	phylum.Proteobacteria.id.2375	83
genus.Parasutterella.id.2892	phylum.Proteobacteria.id.2375	44
genus.Alistipes.id.968	phylum.Bacteroidetes.id.905	153
genus.Butyricimonas.id.945	phylum.Bacteroidetes.id.905	149
genus.Odoribacter.id.952	phylum.Bacteroidetes.id.905	147
genus.Parabacteroides.id.954	phylum.Bacteroidetes.id.905	144
genus.Prevotella9.id.11183	phylum.Bacteroidetes.id.905	140
genus.Barnesiella.id.944	phylum.Bacteroidetes.id.905	137
genus.Bacteroides.id.918	phylum.Bacteroidetes.id.905	132
genus.Chryseobacterium.id.1126	phylum.Bacteroidetes.id.905	119
genus.Flavobacterium.id.1142	phylum.Bacteroidetes.id.905	115
genus.Hydrobacter.id.14314	phylum.Bacteroidetes.id.905	114
genus.Prevotella2.id.11180	phylum.Bacteroidetes.id.905	107
genus.Paraprevotella.id.962	phylum.Bacteroidetes.id.905	105
genus.Alloprevotella.id.961	phylum.Bacteroidetes.id.905	103
genus.Vibrionimonas.id.13914	phylum.Bacteroidetes.id.905	102
genus.RikenellaceaeRC9gutgroup.id.11191	phylum.Bacteroidetes.id.905	100
genus.Prevotella6.id.11181	phylum.Bacteroidetes.id.905	88
genus.PrevotellaceaeUCG-001.id.11186	phylum.Bacteroidetes.id.905	60
genus.PrevotellaceaeNK3B31group.id.11185	phylum.Bacteroidetes.id.905	58
genus.Prevotella.id.963	phylum.Bacteroidetes.id.905	58
genus.Prevotella7.id.11182	phylum.Bacteroidetes.id.905	48
genus.Porphyromonas.id.956	phylum.Bacteroidetes.id.905	46
genus.Eggerthella.id.819	phylum.Actinobacteria.id.400	147
genus.Actinomyces.id.423	phylum.Actinobacteria.id.400	133
genus.Nocardiopsis.id.777	phylum.Actinobacteria.id.400	130
genus.Atopobium.id.814	phylum.Actinobacteria.id.400	130
genus.Brevibacterium.id.522	phylum.Actinobacteria.id.400	128
genus.Prauserella.id.754	phylum.Actinobacteria.id.400	126
genus.Saccharopolyspora.id.757	phylum.Actinobacteria.id.400	120
genus.Brachybacterium.id.535	phylum.Actinobacteria.id.400	120
genus.Corynebacterium.id.449	phylum.Actinobacteria.id.400	117
genus.Bifidobacterium.id.436	phylum.Actinobacteria.id.400	117
genus.Corynebacterium1.id.11143	phylum.Actinobacteria.id.400	111
genus.Rothia.id.646	phylum.Actinobacteria.id.400	111
genus.Collinsella.id.815	phylum.Actinobacteria.id.400	102
genus.Enterorhabdus.id.820	phylum.Actinobacteria.id.400	93
genus.Senegalimassilia.id.11160	phylum.Actinobacteria.id.400	75
genus.Slackia.id.825	phylum.Actinobacteria.id.400	61
genus.Adlercreutzia.id.812	phylum.Actinobacteria.id.400	57
genus.Gordonibacter.id.821	phylum.Actinobacteria.id.400	53
genus.Olsenella.id.822	phylum.Actinobacteria.id.400	50
genus.Fusobacterium.id.2210	phylum.Fusobacteria.id.2203	140
genus.Methanobrevibacter.id.123	phylum.Euryarchaeota.id.55	126
genus.Cloacibacillus.id.3908	phylum.Synergistetes.id.3898	103
genus.Pyramidobacter.id.3912	phylum.Synergistetes.id.3898	85
genus.Akkermansia.id.4037	phylum.Verrucomicrobia.id.3982	56
genus.Cetobacterium.id.2209	phylum.Fusobacteria.id.2203	53

## Sheet: Table S3
Table S3. Microbial co-abundances in non-hypertension. Employing CCLasso method and random Meta-analysis, we identified 11739 significant microbial co-abundances (FDR of random meta-analysis <0.05) in 4644 individuals with non-hypertension.
name	genus_1	genus_2	cor_random_meta	p_random_meta	fdr_random_meta
genus.Eubacteriumcoprostanoligenesgroup.id.11375--genus.Clostridiuminnocuumgroup.id.14397	genus.Eubacteriumcoprostanoligenesgroup.id.11375	genus.Clostridiuminnocuumgroup.id.14397	-0.301771	3.21e-72	1.95921e-70
genus.Eubacteriumeligensgroup.id.14372--genus.Clostridiuminnocuumgroup.id.14397	genus.Eubacteriumeligensgroup.id.14372	genus.Clostridiuminnocuumgroup.id.14397	-0.127835	5.57e-18	4.19133e-17
genus.Eubacteriumfissicatenagroup.id.14373--genus.Clostridiuminnocuumgroup.id.14397	genus.Eubacteriumfissicatenagroup.id.14373	genus.Clostridiuminnocuumgroup.id.14397	0.13416	5.37e-20	4.60458e-19
genus.Eubacteriumhalliigroup.id.11338--genus.Clostridiuminnocuumgroup.id.14397	genus.Eubacteriumhalliigroup.id.11338	genus.Clostridiuminnocuumgroup.id.14397	-0.113907	9.74e-09	3.4031e-08
genus.Eubacteriumnodatumgroup.id.11297--genus.Clostridiuminnocuumgroup.id.14397	genus.Eubacteriumnodatumgroup.id.11297	genus.Clostridiuminnocuumgroup.id.14397	0.0685947	4.79e-06	1.26046e-05
genus.Eubacteriumrectalegroup.id.14374--genus.Clostridiuminnocuumgroup.id.14397	genus.Eubacteriumrectalegroup.id.14374	genus.Clostridiuminnocuumgroup.id.14397	-0.272308	4.34e-80	3.15242e-78
genus.Eubacteriumruminantiumgroup.id.11340--genus.Clostridiuminnocuumgroup.id.14397	genus.Eubacteriumruminantiumgroup.id.11340	genus.Clostridiuminnocuumgroup.id.14397	-0.188952	1.72e-38	3.56115e-37
genus.Eubacteriumventriosumgroup.id.11341--genus.Clostridiuminnocuumgroup.id.14397	genus.Eubacteriumventriosumgroup.id.11341	genus.Clostridiuminnocuumgroup.id.14397	-0.110637	4.84e-14	2.7112e-13
genus.Eubacteriumxylanophilumgroup.id.14375--genus.Clostridiuminnocuumgroup.id.14397	genus.Eubacteriumxylanophilumgroup.id.14375	genus.Clostridiuminnocuumgroup.id.14397	-0.151949	2.83e-25	3.30536e-24
genus.Ruminococcusgauvreauiigroup.id.11342--genus.Clostridiuminnocuumgroup.id.14397	genus.Ruminococcusgauvreauiigroup.id.11342	genus.Clostridiuminnocuumgroup.id.14397	-0.101707	4.4e-12	2.07577e-11
genus.Ruminococcusgnavusgroup.id.14376--genus.Clostridiuminnocuumgroup.id.14397	genus.Ruminococcusgnavusgroup.id.14376	genus.Clostridiuminnocuumgroup.id.14397	0.411845	1.85e-62	8.42469e-61
genus.Abiotrophia.id.1803--genus.Clostridiuminnocuumgroup.id.14397	genus.Abiotrophia.id.1803	genus.Clostridiuminnocuumgroup.id.14397	0.101892	2.26e-08	7.60021e-08
genus.Acidaminococcus.id.2167--genus.Clostridiuminnocuumgroup.id.14397	genus.Acidaminococcus.id.2167	genus.Clostridiuminnocuumgroup.id.14397	0.0824217	7.97e-06	2.04104e-05
genus.Acinetobacter.id.3711--genus.Clostridiuminnocuumgroup.id.14397	genus.Acinetobacter.id.3711	genus.Clostridiuminnocuumgroup.id.14397	0.0804202	9.52e-07	2.70474e-06
genus.Actinomyces.id.423--genus.Clostridiuminnocuumgroup.id.14397	genus.Actinomyces.id.423	genus.Clostridiuminnocuumgroup.id.14397	0.0919774	4.27e-07	1.26084e-06
genus.Adlercreutzia.id.812--genus.Clostridiuminnocuumgroup.id.14397	genus.Adlercreutzia.id.812	genus.Clostridiuminnocuumgroup.id.14397	-0.0714528	0.000518488	0.00104243
genus.Akkermansia.id.4037--genus.Clostridiuminnocuumgroup.id.14397	genus.Akkermansia.id.4037	genus.Clostridiuminnocuumgroup.id.14397	-0.0515235	0.00046841	0.000947275
genus.Aliihoeflea.id.2512--genus.Clostridiuminnocuumgroup.id.14397	genus.Aliihoeflea.id.2512	genus.Clostridiuminnocuumgroup.id.14397	0.0771982	1.54e-07	4.77511e-07
genus.Alistipes.id.968--genus.Clostridiuminnocuumgroup.id.14397	genus.Alistipes.id.968	genus.Clostridiuminnocuumgroup.id.14397	-0.180123	3.73e-20	3.24263e-19
genus.Alloprevotella.id.961--genus.Clostridiuminnocuumgroup.id.14397	genus.Alloprevotella.id.961	genus.Clostridiuminnocuumgroup.id.14397	-0.116741	1.78e-15	1.1119e-14
genus.Anaerotruncus.id.2054--genus.Clostridiuminnocuumgroup.id.14397	genus.Anaerotruncus.id.2054	genus.Clostridiuminnocuumgroup.id.14397	-0.13029	7.43e-11	3.13878e-10
genus.Atopobium.id.814--genus.Clostridiuminnocuumgroup.id.14397	genus.Atopobium.id.814	genus.Clostridiuminnocuumgroup.id.14397	0.0429448	0.0255763	0.0392646
genus.Bacteroides.id.918--genus.Clostridiuminnocuumgroup.id.14397	genus.Bacteroides.id.918	genus.Clostridiuminnocuumgroup.id.14397	0.180534	1.18e-20	1.05665e-19
genus.Barnesiella.id.944--genus.Clostridiuminnocuumgroup.id.14397	genus.Barnesiella.id.944	genus.Clostridiuminnocuumgroup.id.14397	-0.146705	1.19e-23	1.28173e-22
genus.Bifidobacterium.id.436--genus.Clostridiuminnocuumgroup.id.14397	genus.Bifidobacterium.id.436	genus.Clostridiuminnocuumgroup.id.14397	0.0968268	1.16e-07	3.63986e-07
genus.Bilophila.id.3170--genus.Clostridiuminnocuumgroup.id.14397	genus.Bilophila.id.3170	genus.Clostridiuminnocuumgroup.id.14397	0.116908	0.000113949	0.000251033
genus.Blastomonas.id.2845--genus.Clostridiuminnocuumgroup.id.14397	genus.Blastomonas.id.2845	genus.Clostridiuminnocuumgroup.id.14397	0.0702128	9.81e-06	2.48223e-05
genus.Blautia.id.1992--genus.Clostridiuminnocuumgroup.id.14397	genus.Blautia.id.1992	genus.Clostridiuminnocuumgroup.id.14397	0.0913531	4.79e-05	0.000111241
genus.Brachybacterium.id.535--genus.Clostridiuminnocuumgroup.id.14397	genus.Brachybacterium.id.535	genus.Clostridiuminnocuumgroup.id.14397	0.0611377	0.000124804	0.000273576
genus.Bradyrhizobium.id.2448--genus.Clostridiuminnocuumgroup.id.14397	genus.Bradyrhizobium.id.2448	genus.Clostridiuminnocuumgroup.id.14397	0.103808	7.24e-06	1.86387e-05
genus.Brevibacterium.id.522--genus.Clostridiuminnocuumgroup.id.14397	genus.Brevibacterium.id.522	genus.Clostridiuminnocuumgroup.id.14397	0.0743868	4.29e-07	1.26654e-06
genus.Brevundimonas.id.2390--genus.Clostridiuminnocuumgroup.id.14397	genus.Brevundimonas.id.2390	genus.Clostridiuminnocuumgroup.id.14397	0.0661433	2.28e-05	5.51201e-05
genus.Brochothrix.id.1738--genus.Clostridiuminnocuumgroup.id.14397	genus.Brochothrix.id.1738	genus.Clostridiuminnocuumgroup.id.14397	0.0764595	3.98e-07	1.17858e-06
genus.Brucella.id.2457--genus.Clostridiuminnocuumgroup.id.14397	genus.Brucella.id.2457	genus.Clostridiuminnocuumgroup.id.14397	0.0932545	1.38e-05	3.42429e-05
genus.Butyricimonas.id.945--genus.Clostridiuminnocuumgroup.id.14397	genus.Butyricimonas.id.945	genus.Clostridiuminnocuumgroup.id.14397	-0.106356	4.72e-12	2.21781e-11
genus.CandidatusStoquefichus.id.11379--genus.Clostridiuminnocuumgroup.id.14397	genus.CandidatusStoquefichus.id.11379	genus.Clostridiuminnocuumgroup.id.14397	0.098034	1.12e-08	3.89001e-08
genus.Catabacter.id.11282--genus.Clostridiuminnocuumgroup.id.14397	genus.Catabacter.id.11282	genus.Clostridiuminnocuumgroup.id.14397	0.0795942	5.93e-07	1.72066e-06
genus.Catenibacterium.id.2153--genus.Clostridiuminnocuumgroup.id.14397	genus.Catenibacterium.id.2153	genus.Clostridiuminnocuumgroup.id.14397	-0.083275	1.49e-08	5.1055e-08
genus.ChristensenellaceaeR-7group.id.11283--genus.Clostridiuminnocuumgroup.id.14397	genus.ChristensenellaceaeR-7group.id.11283	genus.Clostridiuminnocuumgroup.id.14397	-0.302808	5.28e-65	2.64421e-63
genus.Chryseobacterium.id.1126--genus.Clostridiuminnocuumgroup.id.14397	genus.Chryseobacterium.id.1126	genus.Clostridiuminnocuumgroup.id.14397	0.0642024	0.00064938	0.00128763
genus.Cloacibacillus.id.3908--genus.Clostridiuminnocuumgroup.id.14397	genus.Cloacibacillus.id.3908	genus.Clostridiuminnocuumgroup.id.14397	-0.0506373	0.0039158	0.00689077
genus.Collinsella.id.815--genus.Clostridiuminnocuumgroup.id.14397	genus.Collinsella.id.815	genus.Clostridiuminnocuumgroup.id.14397	-0.168189	7.44e-30	1.08712e-28
genus.Comamonas.id.2925--genus.Clostridiuminnocuumgroup.id.14397	genus.Comamonas.id.2925	genus.Clostridiuminnocuumgroup.id.14397	0.0473618	0.00615904	0.0104988
genus.Coprobacillus.id.2154--genus.Clostridiuminnocuumgroup.id.14397	genus.Coprobacillus.id.2154	genus.Clostridiuminnocuumgroup.id.14397	0.165513	9.07e-30	1.32199e-28
genus.Coprococcus1.id.11301--genus.Clostridiuminnocuumgroup.id.14397	genus.Coprococcus1.id.11301	genus.Clostridiuminnocuumgroup.id.14397	-0.150707	6.99e-25	7.94762e-24
genus.Coprococcus2.id.11302--genus.Clostridiuminnocuumgroup.id.14397	genus.Coprococcus2.id.11302	genus.Clostridiuminnocuumgroup.id.14397	-0.246344	2.38e-52	7.90844e-51
genus.Coprococcus3.id.11303--genus.Clostridiuminnocuumgroup.id.14397	genus.Coprococcus3.id.11303	genus.Clostridiuminnocuumgroup.id.14397	-0.197733	5.89e-36	1.12415e-34
genus.Corynebacterium.id.449--genus.Clostridiuminnocuumgroup.id.14397	genus.Corynebacterium.id.449	genus.Clostridiuminnocuumgroup.id.14397	0.0809839	1.07e-05	2.69269e-05
genus.DefluviitaleaceaeUCG-011.id.11287--genus.Clostridiuminnocuumgroup.id.14397	genus.DefluviitaleaceaeUCG-011.id.11287	genus.Clostridiuminnocuumgroup.id.14397	-0.0381764	0.0204158	0.0319648
genus.Delftia.id.2927--genus.Clostridiuminnocuumgroup.id.14397	genus.Delftia.id.2927	genus.Clostridiuminnocuumgroup.id.14397	0.0606603	0.00892034	0.0148768
genus.Desulfovibrio.id.3173--genus.Clostridiuminnocuumgroup.id.14397	genus.Desulfovibrio.id.3173	genus.Clostridiuminnocuumgroup.id.14397	-0.128736	2.16e-13	1.13849e-12
genus.Dielma.id.11380--genus.Clostridiuminnocuumgroup.id.14397	genus.Dielma.id.11380	genus.Clostridiuminnocuumgroup.id.14397	0.18846	3.13e-31	4.86465e-30
genus.Dorea.id.1997--genus.Clostridiuminnocuumgroup.id.14397	genus.Dorea.id.1997	genus.Clostridiuminnocuumgroup.id.14397	-0.215069	5.31e-22	5.18263e-21
genus.Eggerthella.id.819--genus.Clostridiuminnocuumgroup.id.14397	genus.Eggerthella.id.819	genus.Clostridiuminnocuumgroup.id.14397	0.273746	1.34e-27	1.76438e-26
genus.Eisenbergiella.id.11304--genus.Clostridiuminnocuumgroup.id.14397	genus.Eisenbergiella.id.11304	genus.Clostridiuminnocuumgroup.id.14397	0.2472	2.5e-37	4.98808e-36
genus.Enhydrobacter.id.3713--genus.Clostridiuminnocuumgroup.id.14397	genus.Enhydrobacter.id.3713	genus.Clostridiuminnocuumgroup.id.14397	0.071295	1.27e-06	3.55932e-06
genus.Enterococcus.id.1831--genus.Clostridiuminnocuumgroup.id.14397	genus.Enterococcus.id.1831	genus.Clostridiuminnocuumgroup.id.14397	0.107121	3.18e-05	7.55685e-05
genus.Enterorhabdus.id.820--genus.Clostridiuminnocuumgroup.id.14397	genus.Enterorhabdus.id.820	genus.Clostridiuminnocuumgroup.id.14397	-0.0542862	0.000227544	0.000482656
genus.Erysipelatoclostridium.id.11381--genus.Clostridiuminnocuumgroup.id.14397	genus.Erysipelatoclostridium.id.11381	genus.Clostridiuminnocuumgroup.id.14397	0.439444	3.55e-61	1.54079e-59
genus.ErysipelotrichaceaeUCG-003.id.11384--genus.Clostridiuminnocuumgroup.id.14397	genus.ErysipelotrichaceaeUCG-003.id.11384	genus.Clostridiuminnocuumgroup.id.14397	-0.187634	1.29e-18	1.00781e-17
genus.Escherichia-Shigella.id.3504--genus.Clostridiuminnocuumgroup.id.14397	genus.Escherichia-Shigella.id.3504	genus.Clostridiuminnocuumgroup.id.14397	0.218021	1.03e-42	2.49042e-41
genus.Eubacterium.id.1932--genus.Clostridiuminnocuumgroup.id.14397	genus.Eubacterium.id.1932	genus.Clostridiuminnocuumgroup.id.14397	0.177848	6.73e-14	3.71662e-13
genus.Faecalibacterium.id.2057--genus.Clostridiuminnocuumgroup.id.14397	genus.Faecalibacterium.id.2057	genus.Clostridiuminnocuumgroup.id.14397	-0.243856	2.08e-35	3.84461e-34
genus.Faecalitalea.id.11392--genus.Clostridiuminnocuumgroup.id.14397	genus.Faecalitalea.id.11392	genus.Clostridiuminnocuumgroup.id.14397	0.240961	3.06e-39	6.53568e-38
genus.FamilyXIIIAD3011group.id.11293--genus.Clostridiuminnocuumgroup.id.14397	genus.FamilyXIIIAD3011group.id.11293	genus.Clostridiuminnocuumgroup.id.14397	-0.204729	1.48e-23	1.58728e-22
genus.FamilyXIIIUCG-001.id.11294--genus.Clostridiuminnocuumgroup.id.14397	genus.FamilyXIIIUCG-001.id.11294	genus.Clostridiuminnocuumgroup.id.14397	-0.132555	1.38e-13	7.41824e-13
genus.Flavobacterium.id.1142--genus.Clostridiuminnocuumgroup.id.14397	genus.Flavobacterium.id.1142	genus.Clostridiuminnocuumgroup.id.14397	0.0664604	6.33e-06	1.64356e-05
genus.Flavonifractor.id.2059--genus.Clostridiuminnocuumgroup.id.14397	genus.Flavonifractor.id.2059	genus.Clostridiuminnocuumgroup.id.14397	0.345509	1.19e-48	3.56351e-47
genus.Fusicatenibacter.id.11305--genus.Clostridiuminnocuumgroup.id.14397	genus.Fusicatenibacter.id.11305	genus.Clostridiuminnocuumgroup.id.14397	-0.0830538	1.55e-07	4.80527e-07
genus.Fusobacterium.id.2210--genus.Clostridiuminnocuumgroup.id.14397	genus.Fusobacterium.id.2210	genus.Clostridiuminnocuumgroup.id.14397	0.187968	7.15e-20	6.07456e-19
genus.Gemella.id.1733--genus.Clostridiuminnocuumgroup.id.14397	genus.Gemella.id.1733	genus.Clostridiuminnocuumgroup.id.14397	0.065951	0.000273567	0.000572403
genus.Gordonibacter.id.821--genus.Clostridiuminnocuumgroup.id.14397	genus.Gordonibacter.id.821	genus.Clostridiuminnocuumgroup.id.14397	0.0656364	3.04e-05	7.23982e-05
genus.Granulicatella.id.1821--genus.Clostridiuminnocuumgroup.id.14397	genus.Granulicatella.id.1821	genus.Clostridiuminnocuumgroup.id.14397	0.0949159	1.96e-06	5.38916e-06
genus.Halomonas.id.3616--genus.Clostridiuminnocuumgroup.id.14397	genus.Halomonas.id.3616	genus.Clostridiuminnocuumgroup.id.14397	0.0795157	3.03e-07	9.11229e-07
genus.Herbaspirillum.id.2972--genus.Clostridiuminnocuumgroup.id.14397	genus.Herbaspirillum.id.2972	genus.Clostridiuminnocuumgroup.id.14397	0.0877545	8.15e-08	2.59813e-07
genus.Holdemanella.id.11393--genus.Clostridiuminnocuumgroup.id.14397	genus.Holdemanella.id.11393	genus.Clostridiuminnocuumgroup.id.14397	-0.206445	5.76e-33	9.70751e-32
genus.Howardella.id.2000--genus.Clostridiuminnocuumgroup.id.14397	genus.Howardella.id.2000	genus.Clostridiuminnocuumgroup.id.14397	-0.0683991	3.36e-06	8.99377e-06
genus.Hungatella.id.11306--genus.Clostridiuminnocuumgroup.id.14397	genus.Hungatella.id.11306	genus.Clostridiuminnocuumgroup.id.14397	0.352679	6.15e-99	6.39673e-97
genus.Idiomarina.id.3387--genus.Clostridiuminnocuumgroup.id.14397	genus.Idiomarina.id.3387	genus.Clostridiuminnocuumgroup.id.14397	0.0827505	9.06e-06	2.30273e-05
genus.Intestinibacter.id.11345--genus.Clostridiuminnocuumgroup.id.14397	genus.Intestinibacter.id.11345	genus.Clostridiuminnocuumgroup.id.14397	0.0580822	0.00102412	0.0019726
genus.Intestinimonas.id.2062--genus.Clostridiuminnocuumgroup.id.14397	genus.Intestinimonas.id.2062	genus.Clostridiuminnocuumgroup.id.14397	-0.0972255	0.000156444	0.000339251
genus.Lachnoclostridium.id.11308--genus.Clostridiuminnocuumgroup.id.14397	genus.Lachnoclostridium.id.11308	genus.Clostridiuminnocuumgroup.id.14397	0.270072	4.26e-28	5.72933e-27
genus.Lachnospira.id.2004--genus.Clostridiuminnocuumgroup.id.14397	genus.Lachnospira.id.2004	genus.Clostridiuminnocuumgroup.id.14397	-0.0952198	5.11e-06	1.34125e-05
genus.LachnospiraceaeFCS020group.id.11314--genus.Clostridiuminnocuumgroup.id.14397	genus.LachnospiraceaeFCS020group.id.11314	genus.Clostridiuminnocuumgroup.id.14397	-0.124809	1.72e-17	1.25609e-16
genus.LachnospiraceaeND3007group.id.11317--genus.Clostridiuminnocuumgroup.id.14397	genus.LachnospiraceaeND3007group.id.11317	genus.Clostridiuminnocuumgroup.id.14397	-0.0641488	1.31e-05	3.25841e-05
genus.LachnospiraceaeNK4A136group.id.11319--genus.Clostridiuminnocuumgroup.id.14397	genus.LachnospiraceaeNK4A136group.id.11319	genus.Clostridiuminnocuumgroup.id.14397	-0.267474	1.81e-34	3.24987e-33
genus.LachnospiraceaeUCG-001.id.11321--genus.Clostridiuminnocuumgroup.id.14397	genus.LachnospiraceaeUCG-001.id.11321	genus.Clostridiuminnocuumgroup.id.14397	-0.143829	2.7e-17	1.93717e-16
genus.LachnospiraceaeUCG-003.id.11323--genus.Clostridiuminnocuumgroup.id.14397	genus.LachnospiraceaeUCG-003.id.11323	genus.Clostridiuminnocuumgroup.id.14397	-0.0689225	2.83e-06	7.64613e-06
genus.Lelliottia.id.14638--genus.Clostridiuminnocuumgroup.id.14397	genus.Lelliottia.id.14638	genus.Clostridiuminnocuumgroup.id.14397	0.0494854	0.000780166	0.00152936
genus.Marvinbryantia.id.2005--genus.Clostridiuminnocuumgroup.id.14397	genus.Marvinbryantia.id.2005	genus.Clostridiuminnocuumgroup.id.14397	-0.145305	1.69e-13	9.0212e-13
genus.Massilia.id.2975--genus.Clostridiuminnocuumgroup.id.14397	genus.Massilia.id.2975	genus.Clostridiuminnocuumgroup.id.14397	0.036379	0.0135502	0.021936
genus.Megamonas.id.2184--genus.Clostridiuminnocuumgroup.id.14397	genus.Megamonas.id.2184	genus.Clostridiuminnocuumgroup.id.14397	0.0334047	0.0318229	0.0478719
genus.Megasphaera.id.2185--genus.Clostridiuminnocuumgroup.id.14397	genus.Megasphaera.id.2185	genus.Clostridiuminnocuumgroup.id.14397	0.0761104	2.3e-07	7.00926e-07
genus.Methanobrevibacter.id.123--genus.Clostridiuminnocuumgroup.id.14397	genus.Methanobrevibacter.id.123	genus.Clostridiuminnocuumgroup.id.14397	-0.0946316	4.4e-08	1.43494e-07
genus.Methylobacterium.id.2497--genus.Clostridiuminnocuumgroup.id.14397	genus.Methylobacterium.id.2497	genus.Clostridiuminnocuumgroup.id.14397	0.0903738	3.45e-06	9.22624e-06
genus.Mogibacterium.id.1960--genus.Clostridiuminnocuumgroup.id.14397	genus.Mogibacterium.id.1960	genus.Clostridiuminnocuumgroup.id.14397	0.040464	0.00602348	0.0102887
genus.Nocardiopsis.id.777--genus.Clostridiuminnocuumgroup.id.14397	genus.Nocardiopsis.id.777	genus.Clostridiuminnocuumgroup.id.14397	0.108531	5.22e-13	2.6728e-12
genus.Odoribacter.id.952--genus.Clostridiuminnocuumgroup.id.14397	genus.Odoribacter.id.952	genus.Clostridiuminnocuumgroup.id.14397	-0.173626	1.14e-16	7.8277e-16
genus.Oscillospira.id.2064--genus.Clostridiuminnocuumgroup.id.14397	genus.Oscillospira.id.2064	genus.Clostridiuminnocuumgroup.id.14397	-0.0409419	0.020868	0.0326117
genus.Oxalobacter.id.2978--genus.Clostridiuminnocuumgroup.id.14397	genus.Oxalobacter.id.2978	genus.Clostridiuminnocuumgroup.id.14397	-0.0696627	0.0008554	0.00166754
genus.Paeniclostridium.id.14378--genus.Clostridiuminnocuumgroup.id.14397	genus.Paeniclostridium.id.14378	genus.Clostridiuminnocuumgroup.id.14397	0.0359845	0.0280435	0.0426943
genus.Parabacteroides.id.954--genus.Clostridiuminnocuumgroup.id.14397	genus.Parabacteroides.id.954	genus.Clostridiuminnocuumgroup.id.14397	0.0806084	4.25e-08	1.38757e-07
genus.Paraprevotella.id.962--genus.Clostridiuminnocuumgroup.id.14397	genus.Paraprevotella.id.962	genus.Clostridiuminnocuumgroup.id.14397	-0.104352	2.83e-08	9.41441e-08
genus.Parvimonas.id.1945--genus.Clostridiuminnocuumgroup.id.14397	genus.Parvimonas.id.1945	genus.Clostridiuminnocuumgroup.id.14397	0.0453265	0.00209116	0.003833
genus.Pelagibacterium.id.2484--genus.Clostridiuminnocuumgroup.id.14397	genus.Pelagibacterium.id.2484	genus.Clostridiuminnocuumgroup.id.14397	0.0817079	1.54e-07	4.77511e-07
genus.Pelomonas.id.2945--genus.Clostridiuminnocuumgroup.id.14397	genus.Pelomonas.id.2945	genus.Clostridiuminnocuumgroup.id.14397	0.0794897	2.82e-06	7.62146e-06
genus.Peptococcus.id.2037--genus.Clostridiuminnocuumgroup.id.14397	genus.Peptococcus.id.2037	genus.Clostridiuminnocuumgroup.id.14397	-0.125588	1.08e-17	8.0001e-17
genus.Peptoniphilus.id.1946--genus.Clostridiuminnocuumgroup.id.14397	genus.Peptoniphilus.id.1946	genus.Clostridiuminnocuumgroup.id.14397	0.0887401	1.58e-09	5.92433e-09
genus.Phreatobacter.id.11439--genus.Clostridiuminnocuumgroup.id.14397	genus.Phreatobacter.id.11439	genus.Clostridiuminnocuumgroup.id.14397	0.078303	8.11e-05	0.000182415
genus.Porphyromonas.id.956--genus.Clostridiuminnocuumgroup.id.14397	genus.Porphyromonas.id.956	genus.Clostridiuminnocuumgroup.id.14397	0.0361216	0.0142267	0.0229407
genus.Prauserella.id.754--genus.Clostridiuminnocuumgroup.id.14397	genus.Prauserella.id.754	genus.Clostridiuminnocuumgroup.id.14397	0.0662706	6.72e-06	1.7384e-05
genus.Prevotella.id.963--genus.Clostridiuminnocuumgroup.id.14397	genus.Prevotella.id.963	genus.Clostridiuminnocuumgroup.id.14397	0.0798757	7.42e-07	2.13258e-06
genus.Prevotella2.id.11180--genus.Clostridiuminnocuumgroup.id.14397	genus.Prevotella2.id.11180	genus.Clostridiuminnocuumgroup.id.14397	-0.102017	3.79e-12	1.7991e-11
genus.Prevotella9.id.11183--genus.Clostridiuminnocuumgroup.id.14397	genus.Prevotella9.id.11183	genus.Clostridiuminnocuumgroup.id.14397	-0.219065	1.48e-51	4.7387e-50
genus.PrevotellaceaeNK3B31group.id.11185--genus.Clostridiuminnocuumgroup.id.14397	genus.PrevotellaceaeNK3B31group.id.11185	genus.Clostridiuminnocuumgroup.id.14397	-0.0563694	0.000988105	0.00190699
genus.PrevotellaceaeUCG-001.id.11186--genus.Clostridiuminnocuumgroup.id.14397	genus.PrevotellaceaeUCG-001.id.11186	genus.Clostridiuminnocuumgroup.id.14397	-0.0728662	7.4e-07	2.12753e-06
genus.Pseudobutyrivibrio.id.2010--genus.Clostridiuminnocuumgroup.id.14397	genus.Pseudobutyrivibrio.id.2010	genus.Clostridiuminnocuumgroup.id.14397	-0.0532339	0.000300691	0.000624917
genus.Pseudomonas.id.3723--genus.Clostridiuminnocuumgroup.id.14397	genus.Pseudomonas.id.3723	genus.Clostridiuminnocuumgroup.id.14397	0.0876216	1.82e-07	5.60574e-07
genus.Psychrobacter.id.3716--genus.Clostridiuminnocuumgroup.id.14397	genus.Psychrobacter.id.3716	genus.Clostridiuminnocuumgroup.id.14397	0.0717687	1.08e-06	3.04968e-06
genus.Ralstonia.id.2909--genus.Clostridiuminnocuumgroup.id.14397	genus.Ralstonia.id.2909	genus.Clostridiuminnocuumgroup.id.14397	0.0918273	0.000343819	0.000708849
genus.Rheinheimera.id.3426--genus.Clostridiuminnocuumgroup.id.14397	genus.Rheinheimera.id.3426	genus.Clostridiuminnocuumgroup.id.14397	0.0746786	3.86e-07	1.14478e-06
genus.RikenellaceaeRC9gutgroup.id.11191--genus.Clostridiuminnocuumgroup.id.14397	genus.RikenellaceaeRC9gutgroup.id.11191	genus.Clostridiuminnocuumgroup.id.14397	-0.0659014	7.57e-06	1.9437e-05
genus.Roseburia.id.2012--genus.Clostridiuminnocuumgroup.id.14397	genus.Roseburia.id.2012	genus.Clostridiuminnocuumgroup.id.14397	-0.179852	1.31e-12	6.48836e-12
genus.Rothia.id.646--genus.Clostridiuminnocuumgroup.id.14397	genus.Rothia.id.646	genus.Clostridiuminnocuumgroup.id.14397	0.0597404	5.6e-05	0.000128861
genus.Ruminiclostridium5.id.11355--genus.Clostridiuminnocuumgroup.id.14397	genus.Ruminiclostridium5.id.11355	genus.Clostridiuminnocuumgroup.id.14397	0.173374	2e-10	8.10046e-10
genus.Ruminiclostridium6.id.11356--genus.Clostridiuminnocuumgroup.id.14397	genus.Ruminiclostridium6.id.11356	genus.Clostridiuminnocuumgroup.id.14397	-0.148464	3.43e-24	3.7801e-23
genus.RuminococcaceaeNK4A214group.id.11358--genus.Clostridiuminnocuumgroup.id.14397	genus.RuminococcaceaeNK4A214group.id.11358	genus.Clostridiuminnocuumgroup.id.14397	-0.266181	8.49e-46	2.30304e-44
genus.RuminococcaceaeUCG-002.id.11360--genus.Clostridiuminnocuumgroup.id.14397	genus.RuminococcaceaeUCG-002.id.11360	genus.Clostridiuminnocuumgroup.id.14397	-0.327055	7.58e-74	4.72487e-72
genus.RuminococcaceaeUCG-003.id.11361--genus.Clostridiuminnocuumgroup.id.14397	genus.RuminococcaceaeUCG-003.id.11361	genus.Clostridiuminnocuumgroup.id.14397	-0.239413	3.29e-39	7.0184e-38
genus.RuminococcaceaeUCG-004.id.11362--genus.Clostridiuminnocuumgroup.id.14397	genus.RuminococcaceaeUCG-004.id.11362	genus.Clostridiuminnocuumgroup.id.14397	-0.0768728	1.09e-06	3.07693e-06
genus.RuminococcaceaeUCG-005.id.11363--genus.Clostridiuminnocuumgroup.id.14397	genus.RuminococcaceaeUCG-005.id.11363	genus.Clostridiuminnocuumgroup.id.14397	-0.269775	7.57e-53	2.55404e-51
genus.RuminococcaceaeUCG-009.id.11366--genus.Clostridiuminnocuumgroup.id.14397	genus.RuminococcaceaeUCG-009.id.11366	genus.Clostridiuminnocuumgroup.id.14397	-0.0435166	0.00525975	0.00906431
genus.RuminococcaceaeUCG-010.id.11367--genus.Clostridiuminnocuumgroup.id.14397	genus.RuminococcaceaeUCG-010.id.11367	genus.Clostridiuminnocuumgroup.id.14397	-0.181981	2.32e-34	4.12345e-33
genus.RuminococcaceaeUCG-013.id.11370--genus.Clostridiuminnocuumgroup.id.14397	genus.RuminococcaceaeUCG-013.id.11370	genus.Clostridiuminnocuumgroup.id.14397	-0.0897261	4.28e-06	1.13168e-05
genus.RuminococcaceaeUCG-014.id.11371--genus.Clostridiuminnocuumgroup.id.14397	genus.RuminococcaceaeUCG-014.id.11371	genus.Clostridiuminnocuumgroup.id.14397	-0.250474	1.8e-59	7.42732e-58
genus.Ruminococcus1.id.11373--genus.Clostridiuminnocuumgroup.id.14397	genus.Ruminococcus1.id.11373	genus.Clostridiuminnocuumgroup.id.14397	-0.289791	4.71e-50	1.4525e-48
genus.Ruminococcus2.id.11374--genus.Clostridiuminnocuumgroup.id.14397	genus.Ruminococcus2.id.11374	genus.Clostridiuminnocuumgroup.id.14397	-0.132149	3.48e-11	1.51414e-10
genus.Saccharopolyspora.id.757--genus.Clostridiuminnocuumgroup.id.14397	genus.Saccharopolyspora.id.757	genus.Clostridiuminnocuumgroup.id.14397	0.0615677	0.000429107	0.000872106
genus.Sellimonas.id.14369--genus.Clostridiuminnocuumgroup.id.14397	genus.Sellimonas.id.14369	genus.Clostridiuminnocuumgroup.id.14397	0.178489	1.67e-25	1.97147e-24
genus.Senegalimassilia.id.11160--genus.Clostridiuminnocuumgroup.id.14397	genus.Senegalimassilia.id.11160	genus.Clostridiuminnocuumgroup.id.14397	-0.0728718	7.34e-07	2.11132e-06
genus.Simplicispira.id.2957--genus.Clostridiuminnocuumgroup.id.14397	genus.Simplicispira.id.2957	genus.Clostridiuminnocuumgroup.id.14397	0.0773136	1.49e-07	4.62497e-07
genus.Slackia.id.825--genus.Clostridiuminnocuumgroup.id.14397	genus.Slackia.id.825	genus.Clostridiuminnocuumgroup.id.14397	-0.0823503	2.15e-08	7.2497e-08
genus.Solobacterium.id.2161--genus.Clostridiuminnocuumgroup.id.14397	genus.Solobacterium.id.2161	genus.Clostridiuminnocuumgroup.id.14397	0.0731484	1.15e-06	3.23487e-06
genus.Sphingomonas.id.2852--genus.Clostridiuminnocuumgroup.id.14397	genus.Sphingomonas.id.2852	genus.Clostridiuminnocuumgroup.id.14397	0.0729671	9.2e-06	2.33595e-05
genus.Staphylococcus.id.1780--genus.Clostridiuminnocuumgroup.id.14397	genus.Staphylococcus.id.1780	genus.Clostridiuminnocuumgroup.id.14397	0.0530341	0.00439898	0.00768315
genus.Stenotrophomonas.id.3818--genus.Clostridiuminnocuumgroup.id.14397	genus.Stenotrophomonas.id.3818	genus.Clostridiuminnocuumgroup.id.14397	0.0492936	0.00081781	0.00159869
genus.Streptococcus.id.1853--genus.Clostridiuminnocuumgroup.id.14397	genus.Streptococcus.id.1853	genus.Clostridiuminnocuumgroup.id.14397	0.0553585	0.00751925	0.0126821
genus.Subdoligranulum.id.2070--genus.Clostridiuminnocuumgroup.id.14397	genus.Subdoligranulum.id.2070	genus.Clostridiuminnocuumgroup.id.14397	-0.333819	5.75e-101	6.27786e-99
genus.Tyzzerella.id.11334--genus.Clostridiuminnocuumgroup.id.14397	genus.Tyzzerella.id.11334	genus.Clostridiuminnocuumgroup.id.14397	0.184961	7.78e-22	7.50586e-21
genus.Tyzzerella4.id.11336--genus.Clostridiuminnocuumgroup.id.14397	genus.Tyzzerella4.id.11336	genus.Clostridiuminnocuumgroup.id.14397	0.386164	2.85e-122	4.43339e-120
genus.Veillonella.id.2198--genus.Clostridiuminnocuumgroup.id.14397	genus.Veillonella.id.2198	genus.Clostridiuminnocuumgroup.id.14397	0.145305	2.86e-22	2.83708e-21
genus.Vibrionimonas.id.13914--genus.Clostridiuminnocuumgroup.id.14397	genus.Vibrionimonas.id.13914	genus.Clostridiuminnocuumgroup.id.14397	0.0441324	0.0264627	0.0404946
genus.Eubacteriumcoprostanoligenesgroup.id.11375--genus.Eubacteriumbrachygroup.id.11296	genus.Eubacteriumcoprostanoligenesgroup.id.11375	genus.Eubacteriumbrachygroup.id.11296	0.093652	2.99e-08	9.91852e-08
genus.Eubacteriumeligensgroup.id.14372--genus.Eubacteriumbrachygroup.id.11296	genus.Eubacteriumeligensgroup.id.14372	genus.Eubacteriumbrachygroup.id.11296	-0.0432569	0.00332161	0.00590605
genus.Eubacteriumnodatumgroup.id.11297--genus.Eubacteriumbrachygroup.id.11296	genus.Eubacteriumnodatumgroup.id.11297	genus.Eubacteriumbrachygroup.id.11296	0.0542663	0.000255054	0.00053622
genus.Ruminococcusgauvreauiigroup.id.11342--genus.Eubacteriumbrachygroup.id.11296	genus.Ruminococcusgauvreauiigroup.id.11342	genus.Eubacteriumbrachygroup.id.11296	-0.0341767	0.0203744	0.0319056
genus.Ruminococcusgnavusgroup.id.14376--genus.Eubacteriumbrachygroup.id.11296	genus.Ruminococcusgnavusgroup.id.14376	genus.Eubacteriumbrachygroup.id.11296	-0.0388613	0.00834939	0.0139803
genus.Aliihoeflea.id.2512--genus.Eubacteriumbrachygroup.id.11296	genus.Aliihoeflea.id.2512	genus.Eubacteriumbrachygroup.id.11296	-0.0521889	0.00278148	0.00500439
genus.Alistipes.id.968--genus.Eubacteriumbrachygroup.id.11296	genus.Alistipes.id.968	genus.Eubacteriumbrachygroup.id.11296	0.0933332	1.63e-09	6.10529e-09
genus.Anaerostipes.id.1991--genus.Eubacteriumbrachygroup.id.11296	genus.Anaerostipes.id.1991	genus.Eubacteriumbrachygroup.id.11296	-0.0348058	0.0181712	0.0287009
genus.Anaerotruncus.id.2054--genus.Eubacteriumbrachygroup.id.11296	genus.Anaerotruncus.id.2054	genus.Eubacteriumbrachygroup.id.11296	0.0744158	0.000378794	0.000776223
genus.Brochothrix.id.1738--genus.Eubacteriumbrachygroup.id.11296	genus.Brochothrix.id.1738	genus.Eubacteriumbrachygroup.id.11296	-0.0414857	0.0178436	0.0282318
genus.Catabacter.id.11282--genus.Eubacteriumbrachygroup.id.11296	genus.Catabacter.id.11282	genus.Eubacteriumbrachygroup.id.11296	0.0890799	2.05e-08	6.92446e-08
genus.Christensenella.id.1867--genus.Eubacteriumbrachygroup.id.11296	genus.Christensenella.id.1867	genus.Eubacteriumbrachygroup.id.11296	0.0808616	2.66e-06	7.21566e-06
genus.ChristensenellaceaeR-7group.id.11283--genus.Eubacteriumbrachygroup.id.11296	genus.ChristensenellaceaeR-7group.id.11283	genus.Eubacteriumbrachygroup.id.11296	0.0819965	2.48e-08	8.30826e-08
genus.Cloacibacillus.id.3908--genus.Eubacteriumbrachygroup.id.11296	genus.Cloacibacillus.id.3908	genus.Eubacteriumbrachygroup.id.11296	0.0688689	0.000375383	0.000769772
genus.Collinsella.id.815--genus.Eubacteriumbrachygroup.id.11296	genus.Collinsella.id.815	genus.Eubacteriumbrachygroup.id.11296	0.0626402	8.01e-05	0.000180304
genus.Coprococcus3.id.11303--genus.Eubacteriumbrachygroup.id.11296	genus.Coprococcus3.id.11303	genus.Eubacteriumbrachygroup.id.11296	-0.0387836	0.0144606	0.0232944
genus.Eisenbergiella.id.11304--genus.Eubacteriumbrachygroup.id.11296	genus.Eisenbergiella.id.11304	genus.Eubacteriumbrachygroup.id.11296	0.0693414	5.57e-05	0.000128238
genus.Eubacterium.id.1932--genus.Eubacteriumbrachygroup.id.11296	genus.Eubacterium.id.1932	genus.Eubacteriumbrachygroup.id.11296	0.0589309	0.00994923	0.0164569
genus.FamilyXIIIAD3011group.id.11293--genus.Eubacteriumbrachygroup.id.11296	genus.FamilyXIIIAD3011group.id.11293	genus.Eubacteriumbrachygroup.id.11296	0.0541637	0.000235109	0.000497083
genus.FamilyXIIIUCG-001.id.11294--genus.Eubacteriumbrachygroup.id.11296	genus.FamilyXIIIUCG-001.id.11294	genus.Eubacteriumbrachygroup.id.11296	0.0691487	0.00105466	0.00202721
genus.Flavobacterium.id.1142--genus.Eubacteriumbrachygroup.id.11296	genus.Flavobacterium.id.1142	genus.Eubacteriumbrachygroup.id.11296	-0.0569259	0.000110671	0.000244394
genus.Gemella.id.1733--genus.Eubacteriumbrachygroup.id.11296	genus.Gemella.id.1733	genus.Eubacteriumbrachygroup.id.11296	0.0381	0.00971305	0.0160905
genus.Gordonibacter.id.821--genus.Eubacteriumbrachygroup.id.11296	genus.Gordonibacter.id.821	genus.Eubacteriumbrachygroup.id.11296	0.0651237	0.0165306	0.0263259
genus.Haemophilus.id.3698--genus.Eubacteriumbrachygroup.id.11296	genus.Haemophilus.id.3698	genus.Eubacteriumbrachygroup.id.11296	-0.0780605	1.12e-07	3.51874e-07
genus.Halomonas.id.3616--genus.Eubacteriumbrachygroup.id.11296	genus.Halomonas.id.3616	genus.Eubacteriumbrachygroup.id.11296	-0.0341046	0.0206411	0.0322917
genus.Holdemania.id.2157--genus.Eubacteriumbrachygroup.id.11296	genus.Holdemania.id.2157	genus.Eubacteriumbrachygroup.id.11296	0.0356015	0.0156854	0.0251155
genus.Intestinibacter.id.11345--genus.Eubacteriumbrachygroup.id.11296	genus.Intestinibacter.id.11345	genus.Eubacteriumbrachygroup.id.11296	0.0473317	0.0170248	0.0270483
genus.Intestinimonas.id.2062--genus.Eubacteriumbrachygroup.id.11296	genus.Intestinimonas.id.2062	genus.Eubacteriumbrachygroup.id.11296	0.0365452	0.0131287	0.0212902
genus.Lachnoclostridium.id.11308--genus.Eubacteriumbrachygroup.id.11296	genus.Lachnoclostridium.id.11308	genus.Eubacteriumbrachygroup.id.11296	-0.0464356	0.00161951	0.00303226
genus.Lachnospira.id.2004--genus.Eubacteriumbrachygroup.id.11296	genus.Lachnospira.id.2004	genus.Eubacteriumbrachygroup.id.11296	-0.0694458	2.37e-06	6.45689e-06
genus.LachnospiraceaeND3007group.id.11317--genus.Eubacteriumbrachygroup.id.11296	genus.LachnospiraceaeND3007group.id.11317	genus.Eubacteriumbrachygroup.id.11296	-0.0489127	0.00155185	0.00291283
genus.LachnospiraceaeUCG-003.id.11323--genus.Eubacteriumbrachygroup.id.11296	genus.LachnospiraceaeUCG-003.id.11323	genus.Eubacteriumbrachygroup.id.11296	-0.0459278	0.00182179	0.00337836
genus.LachnospiraceaeUCG-004.id.11324--genus.Eubacteriumbrachygroup.id.11296	genus.LachnospiraceaeUCG-004.id.11324	genus.Eubacteriumbrachygroup.id.11296	-0.0861067	4.75e-09	1.71062e-08
genus.LachnospiraceaeUCG-010.id.11330--genus.Eubacteriumbrachygroup.id.11296	genus.LachnospiraceaeUCG-010.id.11330	genus.Eubacteriumbrachygroup.id.11296	0.0483856	0.00102	0.00196575
genus.Lactobacillus.id.1837--genus.Eubacteriumbrachygroup.id.11296	genus.Lactobacillus.id.1837	genus.Eubacteriumbrachygroup.id.11296	0.0340348	0.0267357	0.0408732
genus.Massilia.id.2975--genus.Eubacteriumbrachygroup.id.11296	genus.Massilia.id.2975	genus.Eubacteriumbrachygroup.id.11296	-0.0370502	0.011918	0.0194552
genus.Megasphaera.id.2185--genus.Eubacteriumbrachygroup.id.11296	genus.Megasphaera.id.2185	genus.Eubacteriumbrachygroup.id.11296	0.0359329	0.0147416	0.0237231
genus.Nocardiopsis.id.777--genus.Eubacteriumbrachygroup.id.11296	genus.Nocardiopsis.id.777	genus.Eubacteriumbrachygroup.id.11296	-0.0331148	0.0246232	0.0379472
genus.Olsenella.id.822--genus.Eubacteriumbrachygroup.id.11296	genus.Olsenella.id.822	genus.Eubacteriumbrachygroup.id.11296	0.0588143	0.000539806	0.00108257
genus.Oxalobacter.id.2978--genus.Eubacteriumbrachygroup.id.11296	genus.Oxalobacter.id.2978	genus.Eubacteriumbrachygroup.id.11296	0.0563381	0.000130285	0.000285022
genus.Phascolarctobacterium.id.2168--genus.Eubacteriumbrachygroup.id.11296	genus.Phascolarctobacterium.id.2168	genus.Eubacteriumbrachygroup.id.11296	-0.0405016	0.0095512	0.0158433
genus.Phreatobacter.id.11439--genus.Eubacteriumbrachygroup.id.11296	genus.Phreatobacter.id.11439	genus.Eubacteriumbrachygroup.id.11296	-0.043226	0.0153318	0.0245942
genus.Porphyromonas.id.956--genus.Eubacteriumbrachygroup.id.11296	genus.Porphyromonas.id.956	genus.Eubacteriumbrachygroup.id.11296	0.0400772	0.0188018	0.0296171
genus.Prauserella.id.754--genus.Eubacteriumbrachygroup.id.11296	genus.Prauserella.id.754	genus.Eubacteriumbrachygroup.id.11296	-0.0476316	0.00167128	0.00312065
genus.Prevotella2.id.11180--genus.Eubacteriumbrachygroup.id.11296	genus.Prevotella2.id.11180	genus.Eubacteriumbrachygroup.id.11296	-0.0391849	0.00783275	0.013168
genus.RikenellaceaeRC9gutgroup.id.11191--genus.Eubacteriumbrachygroup.id.11296	genus.RikenellaceaeRC9gutgroup.id.11191	genus.Eubacteriumbrachygroup.id.11296	-0.0355407	0.0158642	0.0253648
genus.Ruminiclostridium5.id.11355--genus.Eubacteriumbrachygroup.id.11296	genus.Ruminiclostridium5.id.11355	genus.Eubacteriumbrachygroup.id.11296	0.0596103	5.15e-05	0.000119083
genus.RuminococcaceaeNK4A214group.id.11358--genus.Eubacteriumbrachygroup.id.11296	genus.RuminococcaceaeNK4A214group.id.11358	genus.Eubacteriumbrachygroup.id.11296	0.109009	7.2e-09	2.54754e-08
genus.RuminococcaceaeUCG-002.id.11360--genus.Eubacteriumbrachygroup.id.11296	genus.RuminococcaceaeUCG-002.id.11360	genus.Eubacteriumbrachygroup.id.11296	0.0531486	0.000307503	0.000637792
genus.RuminococcaceaeUCG-004.id.11362--genus.Eubacteriumbrachygroup.id.11296	genus.RuminococcaceaeUCG-004.id.11362	genus.Eubacteriumbrachygroup.id.11296	0.0825458	1.26e-05	3.13804e-05
genus.RuminococcaceaeUCG-005.id.11363--genus.Eubacteriumbrachygroup.id.11296	genus.RuminococcaceaeUCG-005.id.11363	genus.Eubacteriumbrachygroup.id.11296	0.0605312	5.31e-05	0.000122573
genus.Ruminococcus1.id.11373--genus.Eubacteriumbrachygroup.id.11296	genus.Ruminococcus1.id.11373	genus.Eubacteriumbrachygroup.id.11296	0.0720133	9.9e-07	2.80908e-06
genus.Saccharopolyspora.id.757--genus.Eubacteriumbrachygroup.id.11296	genus.Saccharopolyspora.id.757	genus.Eubacteriumbrachygroup.id.11296	-0.0375867	0.0217058	0.0338099
genus.Sellimonas.id.14369--genus.Eubacteriumbrachygroup.id.11296	genus.Sellimonas.id.14369	genus.Eubacteriumbrachygroup.id.11296	0.036433	0.0134121	0.0217288
genus.Subdoligranulum.id.2070--genus.Eubacteriumbrachygroup.id.11296	genus.Subdoligranulum.id.2070	genus.Eubacteriumbrachygroup.id.11296	0.0473195	0.00165438	0.00309173
genus.Tyzzerella3.id.11335--genus.Eubacteriumbrachygroup.id.11296	genus.Tyzzerella3.id.11335	genus.Eubacteriumbrachygroup.id.11296	-0.036299	0.0137575	0.0222474
genus.Tyzzerella4.id.11336--genus.Eubacteriumbrachygroup.id.11296	genus.Tyzzerella4.id.11336	genus.Eubacteriumbrachygroup.id.11296	-0.05041	0.000620213	0.00123327
genus.Veillonella.id.2198--genus.Eubacteriumbrachygroup.id.11296	genus.Veillonella.id.2198	genus.Eubacteriumbrachygroup.id.11296	-0.0563394	0.000130241	0.000284961
genus.Eubacteriumeligensgroup.id.14372--genus.Eubacteriumcoprostanoligenesgroup.id.11375	genus.Eubacteriumeligensgroup.id.14372	genus.Eubacteriumcoprostanoligenesgroup.id.11375	0.165733	9.54e-20	8.02748e-19
genus.Eubacteriumfissicatenagroup.id.14373--genus.Eubacteriumcoprostanoligenesgroup.id.11375	genus.Eubacteriumfissicatenagroup.id.14373	genus.Eubacteriumcoprostanoligenesgroup.id.11375	-0.0492188	0.00145103	0.00273819
genus.Eubacteriumhalliigroup.id.11338--genus.Eubacteriumcoprostanoligenesgroup.id.11375	genus.Eubacteriumhalliigroup.id.11338	genus.Eubacteriumcoprostanoligenesgroup.id.11375	0.0521251	0.0306006	0.046235
genus.Eubacteriumnodatumgroup.id.11297--genus.Eubacteriumcoprostanoligenesgroup.id.11375	genus.Eubacteriumnodatumgroup.id.11297	genus.Eubacteriumcoprostanoligenesgroup.id.11375	-0.0591527	0.0110526	0.018159
genus.Eubacteriumrectalegroup.id.14374--genus.Eubacteriumcoprostanoligenesgroup.id.11375	genus.Eubacteriumrectalegroup.id.14374	genus.Eubacteriumcoprostanoligenesgroup.id.11375	0.344794	1.7e-84	1.35215e-82
genus.Eubacteriumruminantiumgroup.id.11340--genus.Eubacteriumcoprostanoligenesgroup.id.11375	genus.Eubacteriumruminantiumgroup.id.11340	genus.Eubacteriumcoprostanoligenesgroup.id.11375	0.360544	1.58e-117	2.25799e-115
genus.Eubacteriumventriosumgroup.id.11341--genus.Eubacteriumcoprostanoligenesgroup.id.11375	genus.Eubacteriumventriosumgroup.id.11341	genus.Eubacteriumcoprostanoligenesgroup.id.11375	0.231916	8.65e-58	3.31986e-56
genus.Eubacteriumxylanophilumgroup.id.14375--genus.Eubacteriumcoprostanoligenesgroup.id.11375	genus.Eubacteriumxylanophilumgroup.id.14375	genus.Eubacteriumcoprostanoligenesgroup.id.11375	0.259441	5.42e-71	3.17576e-69
genus.Ruminococcusgauvreauiigroup.id.11342--genus.Eubacteriumcoprostanoligenesgroup.id.11375	genus.Ruminococcusgauvreauiigroup.id.11342	genus.Eubacteriumcoprostanoligenesgroup.id.11375	0.0486851	0.000950304	0.00183868
genus.Ruminococcusgnavusgroup.id.14376--genus.Eubacteriumcoprostanoligenesgroup.id.11375	genus.Ruminococcusgnavusgroup.id.14376	genus.Eubacteriumcoprostanoligenesgroup.id.11375	-0.448568	1.57e-164	5.11064e-162
genus.Abiotrophia.id.1803--genus.Eubacteriumcoprostanoligenesgroup.id.11375	genus.Abiotrophia.id.1803	genus.Eubacteriumcoprostanoligenesgroup.id.11375	-0.200495	1.78e-40	3.97571e-39
genus.Acinetobacter.id.3711--genus.Eubacteriumcoprostanoligenesgroup.id.11375	genus.Acinetobacter.id.3711	genus.Eubacteriumcoprostanoligenesgroup.id.11375	-0.16103	1.87e-23	1.99097e-22
genus.Actinomyces.id.423--genus.Eubacteriumcoprostanoligenesgroup.id.11375	genus.Actinomyces.id.423	genus.Eubacteriumcoprostanoligenesgroup.id.11375	-0.15346	2.21e-11	9.78277e-11
genus.Adlercreutzia.id.812--genus.Eubacteriumcoprostanoligenesgroup.id.11375	genus.Adlercreutzia.id.812	genus.Eubacteriumcoprostanoligenesgroup.id.11375	0.151903	3.91e-12	1.85356e-11
genus.Akkermansia.id.4037--genus.Eubacteriumcoprostanoligenesgroup.id.11375	genus.Akkermansia.id.4037	genus.Eubacteriumcoprostanoligenesgroup.id.11375	0.14026	3.63e-21	3.33725e-20
genus.Aliihoeflea.id.2512--genus.Eubacteriumcoprostanoligenesgroup.id.11375	genus.Aliihoeflea.id.2512	genus.Eubacteriumcoprostanoligenesgroup.id.11375	-0.127322	3.56e-17	2.53659e-16
genus.Alistipes.id.968--genus.Eubacteriumcoprostanoligenesgroup.id.11375	genus.Alistipes.id.968	genus.Eubacteriumcoprostanoligenesgroup.id.11375	0.404035	1.9e-81	1.4334e-79
genus.Allisonella.id.2174--genus.Eubacteriumcoprostanoligenesgroup.id.11375	genus.Allisonella.id.2174	genus.Eubacteriumcoprostanoligenesgroup.id.11375	0.0687841	0.00108257	0.00207496
genus.Alloprevotella.id.961--genus.Eubacteriumcoprostanoligenesgroup.id.11375	genus.Alloprevotella.id.961	genus.Eubacteriumcoprostanoligenesgroup.id.11375	0.172979	2.06e-32	3.37157e-31
genus.Anaerofilum.id.2053--genus.Eubacteriumcoprostanoligenesgroup.id.11375	genus.Anaerofilum.id.2053	genus.Eubacteriumcoprostanoligenesgroup.id.11375	0.134246	1.03e-17	7.64261e-17
genus.Anaerostipes.id.1991--genus.Eubacteriumcoprostanoligenesgroup.id.11375	genus.Anaerostipes.id.1991	genus.Eubacteriumcoprostanoligenesgroup.id.11375	-0.128393	1.98e-18	1.52852e-17
genus.Anaerotruncus.id.2054--genus.Eubacteriumcoprostanoligenesgroup.id.11375	genus.Anaerotruncus.id.2054	genus.Eubacteriumcoprostanoligenesgroup.id.11375	0.467286	7.1e-136	1.35656e-133
genus.Atopobium.id.814--genus.Eubacteriumcoprostanoligenesgroup.id.11375	genus.Atopobium.id.814	genus.Eubacteriumcoprostanoligenesgroup.id.11375	-0.124358	1.07e-09	4.07904e-09
genus.Bacteroides.id.918--genus.Eubacteriumcoprostanoligenesgroup.id.11375	genus.Bacteroides.id.918	genus.Eubacteriumcoprostanoligenesgroup.id.11375	-0.135277	2.47e-10	9.91045e-10
genus.Barnesiella.id.944--genus.Eubacteriumcoprostanoligenesgroup.id.11375	genus.Barnesiella.id.944	genus.Eubacteriumcoprostanoligenesgroup.id.11375	0.265146	1.06e-66	5.5954e-65
genus.Bifidobacterium.id.436--genus.Eubacteriumcoprostanoligenesgroup.id.11375	genus.Bifidobacterium.id.436	genus.Eubacteriumcoprostanoligenesgroup.id.11375	-0.140809	6.84e-22	6.6354e-21
genus.Blastomonas.id.2845--genus.Eubacteriumcoprostanoligenesgroup.id.11375	genus.Blastomonas.id.2845	genus.Eubacteriumcoprostanoligenesgroup.id.11375	-0.135167	4.47e-20	3.86872e-19
genus.Blautia.id.1992--genus.Eubacteriumcoprostanoligenesgroup.id.11375	genus.Blautia.id.1992	genus.Eubacteriumcoprostanoligenesgroup.id.11375	-0.137141	8.36e-17	5.79007e-16
genus.Brachybacterium.id.535--genus.Eubacteriumcoprostanoligenesgroup.id.11375	genus.Brachybacterium.id.535	genus.Eubacteriumcoprostanoligenesgroup.id.11375	-0.140606	7.84e-22	7.5596e-21
genus.Bradyrhizobium.id.2448--genus.Eubacteriumcoprostanoligenesgroup.id.11375	genus.Bradyrhizobium.id.2448	genus.Eubacteriumcoprostanoligenesgroup.id.11375	-0.190392	2.86e-27	3.70472e-26
genus.Brevibacterium.id.522--genus.Eubacteriumcoprostanoligenesgroup.id.11375	genus.Brevibacterium.id.522	genus.Eubacteriumcoprostanoligenesgroup.id.11375	-0.17487	4.21e-33	7.16393e-32
genus.Brevundimonas.id.2390--genus.Eubacteriumcoprostanoligenesgroup.id.11375	genus.Brevundimonas.id.2390	genus.Eubacteriumcoprostanoligenesgroup.id.11375	-0.181723	2.28e-21	2.12502e-20
genus.Brochothrix.id.1738--genus.Eubacteriumcoprostanoligenesgroup.id.11375	genus.Brochothrix.id.1738	genus.Eubacteriumcoprostanoligenesgroup.id.11375	-0.163284	5.29e-29	7.51719e-28
genus.Brucella.id.2457--genus.Eubacteriumcoprostanoligenesgroup.id.11375	genus.Brucella.id.2457	genus.Eubacteriumcoprostanoligenesgroup.id.11375	-0.173687	6.83e-24	7.42472e-23
genus.Butyricicoccus.id.2055--genus.Eubacteriumcoprostanoligenesgroup.id.11375	genus.Butyricicoccus.id.2055	genus.Eubacteriumcoprostanoligenesgroup.id.11375	0.0463099	0.00776877	0.0130716
genus.Butyricimonas.id.945--genus.Eubacteriumcoprostanoligenesgroup.id.11375	genus.Butyricimonas.id.945	genus.Eubacteriumcoprostanoligenesgroup.id.11375	0.26817	9.89e-39	2.06468e-37
genus.CandidatusSoleaferrea.id.11350--genus.Eubacteriumcoprostanoligenesgroup.id.11375	genus.CandidatusSoleaferrea.id.11350	genus.Eubacteriumcoprostanoligenesgroup.id.11375	0.151921	6.2e-19	4.94481e-18
genus.CandidatusStoquefichus.id.11379--genus.Eubacteriumcoprostanoligenesgroup.id.11375	genus.CandidatusStoquefichus.id.11379	genus.Eubacteriumcoprostanoligenesgroup.id.11375	-0.0781246	1.66e-07	5.13362e-07
genus.Catabacter.id.11282--genus.Eubacteriumcoprostanoligenesgroup.id.11375	genus.Catabacter.id.11282	genus.Eubacteriumcoprostanoligenesgroup.id.11375	0.0480665	0.00110142	0.00210787
genus.Catenibacterium.id.2153--genus.Eubacteriumcoprostanoligenesgroup.id.11375	genus.Catenibacterium.id.2153	genus.Eubacteriumcoprostanoligenesgroup.id.11375	0.100025	5.13e-07	1.49892e-06
genus.Cetobacterium.id.2209--genus.Eubacteriumcoprostanoligenesgroup.id.11375	genus.Cetobacterium.id.2209	genus.Eubacteriumcoprostanoligenesgroup.id.11375	-0.0435342	0.00416456	0.00729856
genus.Christensenella.id.1867--genus.Eubacteriumcoprostanoligenesgroup.id.11375	genus.Christensenella.id.1867	genus.Eubacteriumcoprostanoligenesgroup.id.11375	0.141517	5.11e-14	2.85426e-13
genus.ChristensenellaceaeR-7group.id.11283--genus.Eubacteriumcoprostanoligenesgroup.id.11375	genus.ChristensenellaceaeR-7group.id.11283	genus.Eubacteriumcoprostanoligenesgroup.id.11375	0.528769	5.54e-296	9.73821e-293
genus.Chryseobacterium.id.1126--genus.Eubacteriumcoprostanoligenesgroup.id.11375	genus.Chryseobacterium.id.1126	genus.Eubacteriumcoprostanoligenesgroup.id.11375	-0.125566	2.39e-15	1.48241e-14
genus.Cloacibacillus.id.3908--genus.Eubacteriumcoprostanoligenesgroup.id.11375	genus.Cloacibacillus.id.3908	genus.Eubacteriumcoprostanoligenesgroup.id.11375	0.182597	2.64e-24	2.93708e-23
genus.Collinsella.id.815--genus.Eubacteriumcoprostanoligenesgroup.id.11375	genus.Collinsella.id.815	genus.Eubacteriumcoprostanoligenesgroup.id.11375	0.144018	7.7e-23	7.91524e-22
genus.Comamonas.id.2925--genus.Eubacteriumcoprostanoligenesgroup.id.11375	genus.Comamonas.id.2925	genus.Eubacteriumcoprostanoligenesgroup.id.11375	-0.123127	9.82e-14	5.34084e-13
genus.Coprobacillus.id.2154--genus.Eubacteriumcoprostanoligenesgroup.id.11375	genus.Coprobacillus.id.2154	genus.Eubacteriumcoprostanoligenesgroup.id.11375	-0.0364272	0.0134267	0.0217485
genus.Coprococcus1.id.11301--genus.Eubacteriumcoprostanoligenesgroup.id.11375	genus.Coprococcus1.id.11301	genus.Eubacteriumcoprostanoligenesgroup.id.11375	0.241852	4.04e-49	1.2181e-47
genus.Coprococcus2.id.11302--genus.Eubacteriumcoprostanoligenesgroup.id.11375	genus.Coprococcus2.id.11302	genus.Eubacteriumcoprostanoligenesgroup.id.11375	0.440782	5.67e-182	2.49168e-179
genus.Coprococcus3.id.11303--genus.Eubacteriumcoprostanoligenesgroup.id.11375	genus.Coprococcus3.id.11303	genus.Eubacteriumcoprostanoligenesgroup.id.11375	0.172396	3.26e-17	2.33039e-16
genus.Corynebacterium.id.449--genus.Eubacteriumcoprostanoligenesgroup.id.11375	genus.Corynebacterium.id.449	genus.Eubacteriumcoprostanoligenesgroup.id.11375	-0.134948	9.54e-17	6.58657e-16
genus.Corynebacterium1.id.11143--genus.Eubacteriumcoprostanoligenesgroup.id.11375	genus.Corynebacterium1.id.11143	genus.Eubacteriumcoprostanoligenesgroup.id.11375	-0.116111	1.06e-08	3.68964e-08
genus.DefluviitaleaceaeUCG-011.id.11287--genus.Eubacteriumcoprostanoligenesgroup.id.11375	genus.DefluviitaleaceaeUCG-011.id.11287	genus.Eubacteriumcoprostanoligenesgroup.id.11375	0.218316	1.76e-47	5.00603e-46
genus.Delftia.id.2927--genus.Eubacteriumcoprostanoligenesgroup.id.11375	genus.Delftia.id.2927	genus.Eubacteriumcoprostanoligenesgroup.id.11375	-0.133572	3.21e-10	1.27457e-09
genus.Desulfovibrio.id.3173--genus.Eubacteriumcoprostanoligenesgroup.id.11375	genus.Desulfovibrio.id.3173	genus.Eubacteriumcoprostanoligenesgroup.id.11375	0.294275	9.81e-59	3.92802e-57
genus.Dialister.id.2183--genus.Eubacteriumcoprostanoligenesgroup.id.11375	genus.Dialister.id.2183	genus.Eubacteriumcoprostanoligenesgroup.id.11375	0.104143	2.34e-06	6.38307e-06
genus.Dielma.id.11380--genus.Eubacteriumcoprostanoligenesgroup.id.11375	genus.Dielma.id.11380	genus.Eubacteriumcoprostanoligenesgroup.id.11375	-0.100741	3.57e-11	1.55138e-10
genus.Dorea.id.1997--genus.Eubacteriumcoprostanoligenesgroup.id.11375	genus.Dorea.id.1997	genus.Eubacteriumcoprostanoligenesgroup.id.11375	0.160843	2.03e-17	1.47574e-16
genus.Eggerthella.id.819--genus.Eubacteriumcoprostanoligenesgroup.id.11375	genus.Eggerthella.id.819	genus.Eubacteriumcoprostanoligenesgroup.id.11375	-0.250773	1.89e-30	2.8371e-29
genus.Eisenbergiella.id.11304--genus.Eubacteriumcoprostanoligenesgroup.id.11375	genus.Eisenbergiella.id.11304	genus.Eubacteriumcoprostanoligenesgroup.id.11375	-0.0676748	0.00245637	0.00445686
genus.Enhydrobacter.id.3713--genus.Eubacteriumcoprostanoligenesgroup.id.11375	genus.Enhydrobacter.id.3713	genus.Eubacteriumcoprostanoligenesgroup.id.11375	-0.145775	2.14e-17	1.55057e-16
genus.Enterococcus.id.1831--genus.Eubacteriumcoprostanoligenesgroup.id.11375	genus.Enterococcus.id.1831	genus.Eubacteriumcoprostanoligenesgroup.id.11375	-0.112028	7.71e-11	3.24848e-10
genus.Enterorhabdus.id.820--genus.Eubacteriumcoprostanoligenesgroup.id.11375	genus.Enterorhabdus.id.820	genus.Eubacteriumcoprostanoligenesgroup.id.11375	0.136231	4.49e-12	2.11653e-11
genus.Erysipelatoclostridium.id.11381--genus.Eubacteriumcoprostanoligenesgroup.id.11375	genus.Erysipelatoclostridium.id.11381	genus.Eubacteriumcoprostanoligenesgroup.id.11375	-0.303371	3.86e-100	4.11219e-98
genus.ErysipelotrichaceaeUCG-003.id.11384--genus.Eubacteriumcoprostanoligenesgroup.id.11375	genus.ErysipelotrichaceaeUCG-003.id.11384	genus.Eubacteriumcoprostanoligenesgroup.id.11375	0.0747398	0.000308699	0.000640122
genus.Escherichia-Shigella.id.3504--genus.Eubacteriumcoprostanoligenesgroup.id.11375	genus.Escherichia-Shigella.id.3504	genus.Eubacteriumcoprostanoligenesgroup.id.11375	-0.20586	1.45e-45	3.90922e-44
genus.Eubacterium.id.1932--genus.Eubacteriumcoprostanoligenesgroup.id.11375	genus.Eubacterium.id.1932	genus.Eubacteriumcoprostanoligenesgroup.id.11375	-0.0990051	3.73e-06	9.92671e-06
genus.Faecalibacterium.id.2057--genus.Eubacteriumcoprostanoligenesgroup.id.11375	genus.Faecalibacterium.id.2057	genus.Eubacteriumcoprostanoligenesgroup.id.11375	0.271318	1.72e-79	1.22903e-77
genus.Faecalitalea.id.11392--genus.Eubacteriumcoprostanoligenesgroup.id.11375	genus.Faecalitalea.id.11392	genus.Eubacteriumcoprostanoligenesgroup.id.11375	-0.200064	9.9e-42	2.30799e-40
genus.FamilyXIIIAD3011group.id.11293--genus.Eubacteriumcoprostanoligenesgroup.id.11375	genus.FamilyXIIIAD3011group.id.11293	genus.Eubacteriumcoprostanoligenesgroup.id.11375	0.451715	3.31e-239	2.5297e-236
genus.FamilyXIIIUCG-001.id.11294--genus.Eubacteriumcoprostanoligenesgroup.id.11375	genus.FamilyXIIIUCG-001.id.11294	genus.Eubacteriumcoprostanoligenesgroup.id.11375	0.341707	7.13e-129	1.20511e-126
genus.Flavobacterium.id.1142--genus.Eubacteriumcoprostanoligenesgroup.id.11375	genus.Flavobacterium.id.1142	genus.Eubacteriumcoprostanoligenesgroup.id.11375	-0.150095	1.46e-21	1.38649e-20
genus.Flavonifractor.id.2059--genus.Eubacteriumcoprostanoligenesgroup.id.11375	genus.Flavonifractor.id.2059	genus.Eubacteriumcoprostanoligenesgroup.id.11375	-0.248113	1.03e-21	9.8613e-21
[truncated: 11,455 more rows]

## Sheet: Table S4
Table S4. 581 microbial co-abundances show differences in hypertension. Using heterogeneity analysis, we revealed 581 co-abundances with significant differences in strength between hypertension and non-hypertension (Cochran-Q test, I-square > 75% and P < 0.05), involving 186 genera.
[truncated: 582 more rows]

[truncated: 13 more sheets: Table S5, Table S6, Table S7, Table S8, Table S9, Table S10, Table S11, Table S12, Table S13, Table S14, Table S15, Table S16, Table S17]
